# Supplementary material for: [6-(4-Bromo­phen­yl)-2,2′-bipyridine-κ2 N,N′]bis­(triphenyl­phosphane-κP)copper(I) tetra­fluoridoborate
Source: Acta Crystallogr Sect E Struct Rep Online. 2011 Aug 2;67(Pt 9):m1187. doi: 10.1107/S1600536811029515 (PMC3200642; doi:10.1107/S1600536811029515)
Supplement: Supplementary file 1 [file e-67-m1187-sup1.cif]

##############################################################################
#                                                                            #
# This CIF contains the data in a paper accepted for publication in          #
# Acta Crystallographica Section E. It conforms to the requirements of       #
# Notes for Authors for Acta Crystallographica Section E, and has been       #
# peer reviewed under the auspices of the IUCr Commission on Journals.       #
#                                                                            #
# Full details of the Crystallographic Information File format               #
# are given in the paper "The Crystallographic Information File (CIF):       #
# a New Standard Archive File for Crystallography" by S. R. Hall, F. H.      #
# Allen and I. D. Brown [Acta Cryst. (1991), A47, 655-685].                  #
#                                                                            #
# The current version of the core CIF dictionary is obtainable from          #
# ftp://ftp.iucr.org/pub/cif_core.dic.                                       #
#                                                                            #
# Software is freely available for graphical display of the structure(s)     #
# in this CIF. For information consult the CIF software page                 #
# http://www.iucr.org/resources/cif/software.                                #
#                                                                            #
# This file may be used for bona fide research purposes within the           #
# scientific community so long as proper attribution is given to the journal # 
# article from which it was obtained.                                        #
#                                                                            #
##############################################################################
data_global
_audit_creation_method     'form.cif (version 2.0)'
_journal_data_validation_number     ?
_journal_date_recd_electronic     2011-06-19
_journal_date_accepted     2011-07-21
_journal_name_full     'Acta Crystallographica, Section E'
_journal_year     2011
_journal_volume     67
_journal_issue      9
_journal_page_first     m1187
_journal_page_last     m1187
_journal_paper_category     QM
_journal_coeditor_code     ZQ2111
_publ_contact_author_name     'Ming-Hua Zhong'
_publ_contact_author_address
;
Department of Chemistry
Hanshan Normal University
Chaozhou 521041
People's Republic of China
;
_publ_contact_author_email     hszhongmh@126.com
_publ_contact_author_fax     '86-768-2318681'
_publ_contact_author_phone     '86-768-2318681'
_publ_section_title
;\
[6-(4-Bromophenyl)-2,2'-bipyridine-\k^2^<i>N</i>,<i>N</i>']\
bis(triphenylphosphane-\k<i>P</i>)copper(I) tetrafluoridoborate
;
loop_
    _publ_author_name
    _publ_author_footnote
    _publ_author_address
    'Yan-Ru Lin' ?
;
Department of Chemistry
Hanshan Normal University
Chaozhou 521041
People's Republic of China
;
    'Jun-Sheng Huang' ?
;
Department of Chemistry
Hanshan Normal University
Chaozhou 521041
People's Republic of China
;
    'Ming-Hua Zhong' ?
;
Department of Chemistry
Hanshan Normal University
Chaozhou 521041
People's Republic of China
;
data_I
_audit_creation_method     SHELXL-97
_chemical_name_systematic
;
[6-(4-Bromophenyl)-2,2'-bipyridine-
\k^2^<i>N</i>,<i>N</i>']bis(triphenylphosphane-\k<i>P</i>)copper(I)
tetrafluoridoborate
;
_chemical_name_common     ?
_chemical_formula_moiety     'C52 H41 Br Cu N2 P2 +, B F4 -'
_chemical_formula_sum     'C52 H41 B Br Cu F4 N2 P2'
_chemical_formula_iupac     '[Cu (C16 H11 Br N2) (C18 H15 P)2] B F4'
_chemical_formula_weight     986.07
_chemical_melting_point     ?
_symmetry_cell_setting     monoclinic
_symmetry_space_group_name_H-M     'P c'
_symmetry_space_group_name_Hall     'P -2yc'
loop_
    _symmetry_equiv_pos_as_xyz
    'x, y, z'
    'x, -y, z+1/2'
_cell_length_a     9.9920(10)
_cell_length_b     11.2591(11)
_cell_length_c     20.883(2)
_cell_angle_alpha     90.00
_cell_angle_beta     98.6580(10)
_cell_angle_gamma     90.00
_cell_volume     2322.6(4)
_cell_formula_units_Z     2
_cell_measurement_reflns_used     548
_cell_measurement_theta_min     2.5
_cell_measurement_theta_max     26.3
_cell_measurement_temperature     298(2)
_exptl_crystal_description     block
_exptl_crystal_colour     yellow
_exptl_crystal_size_max     0.3
_exptl_crystal_size_mid     0.2
_exptl_crystal_size_min     0.1
_exptl_crystal_density_diffrn     1.41
_exptl_crystal_density_meas     ?
_exptl_crystal_density_method     'not measured'
_exptl_crystal_F_000     1004
_exptl_absorpt_coefficient_mu     1.45
_exptl_absorpt_correction_type     multi-scan
_exptl_absorpt_process_details     '(SADABS; Bruker, 2001)'
_exptl_absorpt_correction_T_min     0.520
_exptl_absorpt_correction_T_max     0.758
_exptl_special_details     ?
_diffrn_ambient_temperature     298(2)
_diffrn_radiation_type     MoK\a
_diffrn_radiation_wavelength     0.71073
_diffrn_radiation_source     'fine-focus sealed tube'
_diffrn_radiation_monochromator     graphite
_diffrn_measurement_device_type     'Bruker SMART CCD area-detector'
_diffrn_measurement_method     '\f and \w'
_diffrn_detector_area_resol_mean     ?
_diffrn_reflns_number     11516
_diffrn_reflns_av_R_equivalents     0.0658
_diffrn_reflns_av_sigmaI/netI     0.0859
_diffrn_reflns_theta_min     1.81
_diffrn_reflns_theta_max     25.02
_diffrn_reflns_theta_full     25.02
_diffrn_measured_fraction_theta_max     0.998
_diffrn_measured_fraction_theta_full     0.998
_diffrn_reflns_limit_h_min     -11
_diffrn_reflns_limit_h_max     11
_diffrn_reflns_limit_k_min     -13
_diffrn_reflns_limit_k_max     13
_diffrn_reflns_limit_l_min     -22
_diffrn_reflns_limit_l_max     24
_diffrn_standards_number     ?
_diffrn_standards_interval_count     ?
_diffrn_standards_interval_time     ?
_diffrn_standards_decay_%     ?
_refine_special_details
;
Refinement of <i>F</i>^2^ against ALL reflections. The weighted <i>R</i>-factor
<i>wR</i> and goodness of fit <i>S</i> are based on <i>F</i>^2^, conventional
<i>R</i>-factors <i>R</i> are based on <i>F</i>, with <i>F</i> set to zero for
negative <i>F</i>^2^. The threshold expression of <i>F</i>^2^ >
\s(<i>F</i>^2^) is used only for calculating <i>R</i>-factors(gt) <i>etc</i>.
and is not relevant to the choice of reflections for refinement.
<i>R</i>-factors based on <i>F</i>^2^ are statistically about twice as large
as those based on <i>F</i>, and <i>R</i>- factors based on ALL data will be
even larger.
;
_reflns_number_total     6547
_reflns_number_gt     4275
_reflns_threshold_expression     I>2\s(I)
_refine_ls_structure_factor_coef     Fsqd
_refine_ls_matrix_type     full
_refine_ls_R_factor_all     0.0906
_refine_ls_R_factor_gt     0.0556
_refine_ls_wR_factor_gt     0.1256
_refine_ls_wR_factor_ref     0.1420
_refine_ls_goodness_of_fit_ref     0.949
_refine_ls_restrained_S_all     0.949
_refine_ls_number_reflns     6547
_refine_ls_number_parameters     568
_refine_ls_number_restraints     2
_refine_ls_hydrogen_treatment     constr
_refine_ls_weighting_scheme     calc
_refine_ls_weighting_details
                      'w=1/[\s^2^(Fo^2^)+(0.0756P)^2^] where P=(Fo^2^+2Fc^2^)/3'
_atom_sites_solution_hydrogens     geom
_atom_sites_solution_primary     direct
_atom_sites_solution_secondary     difmap
_refine_ls_shift/su_max     0.001
_refine_ls_shift/su_mean     0.000
_refine_diff_density_max     0.470
_refine_diff_density_min     -0.415
_refine_ls_extinction_method     none
_refine_ls_extinction_coef     ?
_refine_ls_abs_structure_details     'Flack (1983), 1482 Friedel pairs'
_refine_ls_abs_structure_Flack     0.010(13)
loop_
    _atom_type_symbol
    _atom_type_description
    _atom_type_scat_dispersion_real
    _atom_type_scat_dispersion_imag
    _atom_type_scat_source
    'C' 'C' 0.0033 0.0016
                         'International Tables Vol C Tables 4.2.6.8 and 6.1.1.4'
    'H' 'H' 0.0000 0.0000
                         'International Tables Vol C Tables 4.2.6.8 and 6.1.1.4'
    'B' 'B' 0.0013 0.0007
                         'International Tables Vol C Tables 4.2.6.8 and 6.1.1.4'
    'N' 'N' 0.0061 0.0033
                         'International Tables Vol C Tables 4.2.6.8 and 6.1.1.4'
    'F' 'F' 0.0171 0.0103
                         'International Tables Vol C Tables 4.2.6.8 and 6.1.1.4'
    'P' 'P' 0.1023 0.0942
                         'International Tables Vol C Tables 4.2.6.8 and 6.1.1.4'
    'Br' 'Br' -0.2901 2.4595
                         'International Tables Vol C Tables 4.2.6.8 and 6.1.1.4'
    'Cu' 'Cu' 0.3201 1.2651
                         'International Tables Vol C Tables 4.2.6.8 and 6.1.1.4'
_computing_data_collection     'SMART (Bruker, 1998)'
_computing_cell_refinement     'SAINT (Bruker, 1998)'
_computing_data_reduction     'SAINT (Bruker, 1998)'
_computing_structure_solution     'SHELXS97 (Sheldrick, 2008)'
_computing_structure_refinement     'SHELXL97 (Sheldrick, 2008)'
_computing_molecular_graphics     'SHELXTL (Sheldrick, 2008)'
_computing_publication_material     'SHELXTL (Sheldrick, 2008)'
loop_
    _atom_site_type_symbol
    _atom_site_label
    _atom_site_fract_x
    _atom_site_fract_y
    _atom_site_fract_z
    _atom_site_U_iso_or_equiv
    _atom_site_adp_type
    _atom_site_calc_flag
    _atom_site_refinement_flags
    _atom_site_occupancy
    _atom_site_symmetry_multiplicity
    _atom_site_disorder_assembly
    _atom_site_disorder_group
    Cu Cu1 0.08269(9) 0.25186(7) 0.57323(5) 0.0422(2) Uani d . 1 1 . .
    Br Br1 -0.04461(17) -0.19694(14) 0.33891(7) 0.1352(6) Uani d . 1 1 . .
    F F1 0.7674(8) 0.7221(7) 0.7779(3) 0.126(2) Uani d . 1 1 . .
    F F2 0.6759(7) 0.7004(9) 0.6758(4) 0.148(3) Uani d . 1 1 . .
    F F3 0.5916(9) 0.6051(8) 0.7486(4) 0.163(3) Uani d . 1 1 . .
    F F4 0.5706(12) 0.7991(11) 0.7398(7) 0.241(6) Uani d . 1 1 . .
    N N1 0.0407(8) 0.3522(6) 0.6523(3) 0.0611(19) Uani d . 1 1 . .
    N N2 -0.1375(6) 0.2447(5) 0.5597(3) 0.0544(16) Uani d . 1 1 . .
    P P1 0.10772(18) 0.38136(17) 0.49217(9) 0.0416(5) Uani d . 1 1 . .
    P P2 0.22605(18) 0.10660(16) 0.61565(9) 0.0457(5) Uani d . 1 1 . .
    B B1 0.6459(17) 0.7107(15) 0.7390(9) 0.105(4) Uani d . 1 1 . .
    C C1 0.1291(11) 0.3954(7) 0.7000(4) 0.075(3) Uani d . 1 1 . .
    H H1 0.2208 0.3814 0.6998 0.090 Uiso calc R 1 1 . .
    C C2 0.0894(14) 0.4620(9) 0.7510(5) 0.089(3) Uani d . 1 1 . .
    H H2 0.1529 0.4895 0.7849 0.107 Uiso calc R 1 1 . .
    C C3 -0.0366(15) 0.4833(10) 0.7491(6) 0.095(3) Uani d . 1 1 . .
    H H3 -0.0640 0.5291 0.7818 0.114 Uiso calc R 1 1 . .
    C C4 -0.1330(12) 0.4414(9) 0.7008(6) 0.092(3) Uani d . 1 1 . .
    H H4 -0.2242 0.4582 0.7007 0.110 Uiso calc R 1 1 . .
    C C5 -0.0910(10) 0.3729(7) 0.6518(4) 0.069(2) Uani d . 1 1 . .
    C C6 -0.1862(9) 0.3256(7) 0.5971(4) 0.061(2) Uani d . 1 1 . .
    C C7 -0.3173(11) 0.3699(8) 0.5832(6) 0.082(3) Uani d . 1 1 . .
    H H7 -0.3474 0.4282 0.6091 0.099 Uiso calc R 1 1 . .
    C C8 -0.3996(11) 0.3271(9) 0.5315(6) 0.088(3) Uani d . 1 1 . .
    H H8 -0.4882 0.3545 0.5218 0.105 Uiso calc R 1 1 . .
    C C9 -0.3525(9) 0.2435(8) 0.4935(5) 0.072(2) Uani d . 1 1 . .
    H H9 -0.4087 0.2142 0.4574 0.086 Uiso calc R 1 1 . .
    C C10 -0.2234(9) 0.2027(7) 0.5082(4) 0.062(2) Uani d . 1 1 . .
    C C11 -0.1732(8) 0.1095(7) 0.4682(4) 0.058(2) Uani d . 1 1 . .
    C C12 -0.0876(8) 0.0190(7) 0.4935(4) 0.058(2) Uani d . 1 1 . .
    H H12 -0.0551 0.0191 0.5377 0.070 Uiso calc R 1 1 . .
    C C13 -0.0491(9) -0.0706(8) 0.4561(4) 0.070(2) Uani d . 1 1 . .
    H H13 0.0085 -0.1304 0.4744 0.084 Uiso calc R 1 1 . .
    C C14 -0.0977(10) -0.0706(8) 0.3902(5) 0.078(3) Uani d . 1 1 . .
    C C15 -0.1830(10) 0.0149(9) 0.3641(5) 0.079(3) Uani d . 1 1 . .
    H H15 -0.2167 0.0127 0.3201 0.095 Uiso calc R 1 1 . .
    C C16 -0.2204(9) 0.1042(8) 0.4012(5) 0.070(3) Uani d . 1 1 . .
    H H16 -0.2785 0.1631 0.3821 0.084 Uiso calc R 1 1 . .
    C C17 0.1686(7) 0.3258(6) 0.4196(4) 0.0480(18) Uani d . 1 1 . .
    C C18 0.2859(8) 0.3657(7) 0.3995(4) 0.060(2) Uani d . 1 1 . .
    H H18 0.3323 0.4296 0.4206 0.073 Uiso calc R 1 1 . .
    C C19 0.3359(10) 0.3115(9) 0.3482(5) 0.078(3) Uani d . 1 1 . .
    H H19 0.4167 0.3371 0.3358 0.094 Uiso calc R 1 1 . .
    C C20 0.2633(11) 0.2186(9) 0.3156(5) 0.082(3) Uani d . 1 1 . .
    H H20 0.2955 0.1828 0.2808 0.098 Uiso calc R 1 1 . .
    C C21 0.1480(10) 0.1800(8) 0.3336(5) 0.074(3) Uani d . 1 1 . .
    H H21 0.1002 0.1177 0.3116 0.089 Uiso calc R 1 1 . .
    C C22 0.1013(9) 0.2335(7) 0.3848(4) 0.064(2) Uani d . 1 1 . .
    H H22 0.0207 0.2064 0.3968 0.077 Uiso calc R 1 1 . .
    C C23 0.2282(7) 0.4979(6) 0.5200(4) 0.0507(19) Uani d . 1 1 . .
    C C24 0.2378(8) 0.6019(7) 0.4860(5) 0.067(2) Uani d . 1 1 . .
    H H24 0.1804 0.6155 0.4473 0.081 Uiso calc R 1 1 . .
    C C25 0.3355(10) 0.6873(7) 0.5106(6) 0.078(3) Uani d . 1 1 . .
    H H25 0.3421 0.7580 0.4883 0.094 Uiso calc R 1 1 . .
    C C26 0.4193(9) 0.6667(8) 0.5663(6) 0.081(3) Uani d . 1 1 . .
    H H26 0.4861 0.7220 0.5808 0.097 Uiso calc R 1 1 . .
    C C27 0.4083(8) 0.5668(8) 0.6017(5) 0.075(3) Uani d . 1 1 . .
    H H27 0.4634 0.5557 0.6412 0.090 Uiso calc R 1 1 . .
    C C28 0.3135(8) 0.4819(7) 0.5777(4) 0.063(2) Uani d . 1 1 . .
    H H28 0.3073 0.4123 0.6011 0.075 Uiso calc R 1 1 . .
    C C29 -0.0478(7) 0.4661(6) 0.4681(4) 0.0501(18) Uani d . 1 1 . .
    C C30 -0.0807(9) 0.5535(8) 0.5104(5) 0.069(2) Uani d . 1 1 . .
    H H30 -0.0203 0.5721 0.5475 0.082 Uiso calc R 1 1 . .
    C C31 -0.2001(10) 0.6110(9) 0.4977(5) 0.085(3) Uani d . 1 1 . .
    H H31 -0.2218 0.6661 0.5277 0.101 Uiso calc R 1 1 . .
    C C32 -0.2898(11) 0.5924(10) 0.4433(6) 0.092(3) Uani d . 1 1 . .
    H H32 -0.3695 0.6361 0.4350 0.110 Uiso calc R 1 1 . .
    C C33 -0.2598(9) 0.5072(10) 0.4009(5) 0.081(3) Uani d . 1 1 . .
    H H33 -0.3219 0.4908 0.3641 0.097 Uiso calc R 1 1 . .
    C C34 -0.1374(8) 0.4439(7) 0.4116(4) 0.062(2) Uani d . 1 1 . .
    H H34 -0.1166 0.3884 0.3816 0.075 Uiso calc R 1 1 . .
    C C35 0.3299(9) 0.1538(7) 0.6912(4) 0.067(3) Uani d . 1 1 . .
    C C36 0.4395(11) 0.2260(8) 0.6891(5) 0.088(3) Uani d . 1 1 . .
    H H36 0.4599 0.2487 0.6488 0.106 Uiso calc R 1 1 . .
    C C37 0.5204(15) 0.2660(11) 0.7434(7) 0.129(5) Uani d . 1 1 . .
    H H37 0.6021 0.3044 0.7414 0.155 Uiso calc R 1 1 . .
    C C38 0.4735(17) 0.2462(12) 0.8019(7) 0.140(6) Uani d . 1 1 . .
    H H38 0.5212 0.2781 0.8397 0.169 Uiso calc R 1 1 . .
    C C39 0.3608(15) 0.1820(11) 0.8054(6) 0.127(5) Uani d . 1 1 . .
    H H39 0.3320 0.1702 0.8453 0.153 Uiso calc R 1 1 . .
    C C40 0.2885(11) 0.1339(9) 0.7502(5) 0.091(3) Uani d . 1 1 . .
    H H40 0.2119 0.0883 0.7527 0.109 Uiso calc R 1 1 . .
    C C41 0.3475(7) 0.0474(6) 0.5679(4) 0.0516(19) Uani d . 1 1 . .
    C C42 0.3197(8) 0.0550(7) 0.5007(4) 0.060(2) Uani d . 1 1 . .
    H H42 0.2400 0.0910 0.4813 0.073 Uiso calc R 1 1 . .
    C C43 0.4085(10) 0.0098(7) 0.4627(5) 0.068(2) Uani d . 1 1 . .
    H H43 0.3860 0.0145 0.4179 0.082 Uiso calc R 1 1 . .
    C C44 0.5269(10) -0.0411(7) 0.4878(6) 0.076(3) Uani d . 1 1 . .
    H H44 0.5856 -0.0712 0.4613 0.091 Uiso calc R 1 1 . .
    C C45 0.5581(9) -0.0468(7) 0.5546(6) 0.073(3) Uani d . 1 1 . .
    H H45 0.6398 -0.0808 0.5729 0.088 Uiso calc R 1 1 . .
    C C46 0.4728(8) -0.0043(7) 0.5942(5) 0.064(2) Uani d . 1 1 . .
    H H46 0.4970 -0.0092 0.6389 0.077 Uiso calc R 1 1 . .
    C C47 0.1366(8) -0.0228(6) 0.6396(3) 0.0494(19) Uani d . 1 1 . .
    C C48 0.0138(9) -0.0083(7) 0.6623(4) 0.060(2) Uani d . 1 1 . .
    H H48 -0.0175 0.0682 0.6681 0.072 Uiso calc R 1 1 . .
    C C49 -0.0630(9) -0.1035(8) 0.6764(4) 0.068(2) Uani d . 1 1 . .
    H H49 -0.1451 -0.0923 0.6914 0.081 Uiso calc R 1 1 . .
    C C50 -0.0145(10) -0.2154(8) 0.6676(5) 0.074(3) Uani d . 1 1 . .
    H H50 -0.0654 -0.2807 0.6767 0.089 Uiso calc R 1 1 . .
    C C51 0.1040(10) -0.2334(7) 0.6464(5) 0.070(2) Uani d . 1 1 . .
    H H51 0.1343 -0.3105 0.6416 0.084 Uiso calc R 1 1 . .
    C C52 0.1816(8) -0.1381(6) 0.6316(4) 0.059(2) Uani d . 1 1 . .
    H H52 0.2633 -0.1512 0.6164 0.070 Uiso calc R 1 1 . .
loop_
    _atom_site_aniso_label
    _atom_site_aniso_U_11
    _atom_site_aniso_U_22
    _atom_site_aniso_U_33
    _atom_site_aniso_U_12
    _atom_site_aniso_U_13
    _atom_site_aniso_U_23
    Cu1 0.0501(4) 0.0413(4) 0.0362(4) 0.0021(4) 0.0101(3) 0.0013(4)
    Br1 0.2025(16) 0.1209(10) 0.0880(9) -0.0089(10) 0.0405(9) -0.0422(9)
    F1 0.134(6) 0.156(6) 0.082(5) -0.016(4) -0.004(4) -0.012(4)
    F2 0.112(5) 0.251(9) 0.082(5) -0.064(5) 0.017(4) -0.012(5)
    F3 0.167(7) 0.177(8) 0.141(7) -0.058(6) 0.011(6) 0.019(6)
    F4 0.208(12) 0.225(12) 0.288(16) 0.094(10) 0.034(10) 0.002(11)
    N1 0.087(6) 0.060(4) 0.040(4) 0.007(4) 0.021(4) 0.003(3)
    N2 0.064(4) 0.047(3) 0.056(4) 0.001(3) 0.023(3) 0.011(3)
    P1 0.0442(11) 0.0412(9) 0.0391(11) -0.0030(8) 0.0052(8) 0.0051(9)
    P2 0.0494(11) 0.0442(10) 0.0426(11) -0.0022(9) 0.0043(8) 0.0082(9)
    B1 0.092(11) 0.111(11) 0.114(13) -0.031(9) 0.022(10) -0.005(9)
    C1 0.105(7) 0.069(5) 0.054(6) -0.001(5) 0.020(5) -0.010(5)
    C2 0.136(10) 0.073(6) 0.062(7) -0.006(7) 0.025(7) -0.013(5)
    C3 0.139(11) 0.085(7) 0.074(8) -0.007(8) 0.054(8) -0.009(6)
    C4 0.109(8) 0.086(7) 0.091(8) -0.003(6) 0.051(7) -0.005(7)
    C5 0.089(7) 0.057(5) 0.069(6) 0.005(5) 0.039(5) 0.009(5)
    C6 0.064(6) 0.055(5) 0.071(6) 0.007(4) 0.034(5) 0.013(5)
    C7 0.086(8) 0.075(6) 0.096(8) 0.020(6) 0.045(6) 0.011(6)
    C8 0.071(6) 0.089(7) 0.108(9) 0.013(6) 0.030(6) 0.018(7)
    C9 0.061(6) 0.073(6) 0.084(7) 0.003(5) 0.017(5) 0.014(5)
    C10 0.060(6) 0.056(4) 0.070(6) -0.005(4) 0.014(5) 0.022(5)
    C11 0.057(5) 0.063(5) 0.055(5) -0.011(4) 0.007(4) 0.004(4)
    C12 0.065(5) 0.059(5) 0.050(5) -0.007(4) 0.005(4) 0.002(4)
    C13 0.084(6) 0.068(5) 0.058(6) 0.002(5) 0.009(5) -0.011(5)
    C14 0.091(7) 0.072(6) 0.072(7) -0.022(5) 0.015(5) -0.004(5)
    C15 0.096(8) 0.085(7) 0.053(6) -0.027(6) 0.002(5) 0.000(6)
    C16 0.069(6) 0.073(6) 0.066(6) -0.016(5) 0.004(5) 0.018(5)
    C17 0.051(4) 0.050(4) 0.045(4) -0.008(4) 0.011(3) 0.007(4)
    C18 0.051(5) 0.071(5) 0.061(5) -0.003(4) 0.016(4) 0.004(4)
    C19 0.068(6) 0.102(7) 0.071(7) 0.000(6) 0.032(5) 0.009(6)
    C20 0.090(8) 0.101(8) 0.060(6) 0.009(6) 0.028(5) -0.011(6)
    C21 0.078(7) 0.086(6) 0.062(6) -0.012(5) 0.021(5) -0.017(5)
    C22 0.059(5) 0.075(5) 0.061(5) -0.007(4) 0.018(4) -0.004(5)
    C23 0.049(5) 0.043(4) 0.062(5) 0.003(3) 0.017(4) 0.007(4)
    C24 0.064(6) 0.057(5) 0.081(6) -0.008(4) 0.015(5) 0.004(5)
    C25 0.081(7) 0.050(5) 0.108(8) -0.010(5) 0.028(6) 0.004(5)
    C26 0.064(6) 0.061(6) 0.115(9) -0.013(5) 0.008(6) -0.017(6)
    C27 0.060(5) 0.063(5) 0.096(7) 0.000(4) -0.010(5) -0.019(5)
    C28 0.058(5) 0.055(5) 0.073(6) 0.000(4) 0.003(4) -0.010(4)
    C29 0.055(5) 0.048(4) 0.048(5) -0.003(4) 0.012(4) 0.012(4)
    C30 0.069(6) 0.074(6) 0.064(6) 0.011(5) 0.014(5) 0.010(5)
    C31 0.083(7) 0.092(7) 0.081(7) 0.025(6) 0.018(6) 0.012(6)
    C32 0.075(7) 0.098(8) 0.101(9) 0.026(6) 0.007(7) 0.022(7)
    C33 0.060(6) 0.105(8) 0.074(7) 0.004(5) 0.004(5) 0.029(6)
    C34 0.058(5) 0.068(5) 0.059(6) 0.003(4) 0.005(4) 0.023(4)
    C35 0.074(6) 0.068(5) 0.053(6) -0.024(5) -0.009(5) 0.008(4)
    C36 0.099(8) 0.090(7) 0.069(7) -0.036(6) -0.007(6) 0.009(5)
    C37 0.145(12) 0.140(10) 0.092(10) -0.076(9) -0.018(9) -0.001(8)
    C38 0.170(14) 0.156(12) 0.080(10) -0.072(11) -0.033(10) -0.002(9)
    C39 0.161(12) 0.146(10) 0.063(7) -0.065(10) -0.021(8) 0.015(7)
    C40 0.119(8) 0.093(7) 0.054(6) -0.043(6) -0.007(6) 0.009(6)
    C41 0.043(4) 0.050(4) 0.061(5) -0.010(3) 0.008(4) 0.009(4)
    C42 0.055(5) 0.056(5) 0.072(6) 0.001(4) 0.014(4) 0.008(4)
    C43 0.077(7) 0.058(5) 0.077(6) -0.006(5) 0.036(5) -0.003(5)
    C44 0.071(7) 0.059(5) 0.108(9) -0.009(5) 0.050(6) -0.008(6)
    C45 0.047(6) 0.058(5) 0.116(10) -0.001(4) 0.018(6) 0.008(5)
    C46 0.056(5) 0.054(4) 0.081(6) -0.006(4) 0.007(5) 0.010(4)
    C47 0.054(5) 0.053(4) 0.041(4) -0.012(4) 0.003(4) 0.006(3)
    C48 0.067(6) 0.061(5) 0.052(5) 0.002(4) 0.005(4) 0.014(4)
    C49 0.064(6) 0.082(6) 0.061(6) -0.010(5) 0.020(4) 0.017(5)
    C50 0.083(7) 0.075(6) 0.067(6) -0.031(5) 0.017(5) 0.013(5)
    C51 0.081(7) 0.054(5) 0.077(6) -0.018(5) 0.015(5) 0.000(4)
    C52 0.060(5) 0.056(5) 0.061(5) -0.008(4) 0.013(4) 0.005(4)
_geom_special_details
;
All e.s.d.'s (except the e.s.d. in the dihedral angle between two l.s. planes)
are estimated using the full covariance matrix. The cell e.s.d.'s are taken
into account individually in the estimation of e.s.d.'s in distances, angles
and torsion angles; correlations between e.s.d.'s in cell parameters are only
used when they are defined by crystal symmetry. An approximate (isotropic)
treatment of cell e.s.d.'s is used for estimating e.s.d.'s involving l.s.
planes.
;
loop_
    _geom_bond_atom_site_label_1
    _geom_bond_atom_site_label_2
    _geom_bond_site_symmetry_2
    _geom_bond_distance
    _geom_bond_publ_flag
    Cu1 N1 . 2.095(7) yes
    Cu1 N2 . 2.178(6) yes
    Cu1 P2 . 2.2648(19) yes
    Cu1 P1 . 2.276(2) yes
    Br1 C14 . 1.904(10) ?
    F1 B1 . 1.361(16) ?
    F2 B1 . 1.402(18) ?
    F3 B1 . 1.334(16) ?
    F4 B1 . 1.250(18) ?
    N1 C1 . 1.320(10) ?
    N1 C5 . 1.335(11) ?
    N2 C6 . 1.338(10) ?
    N2 C10 . 1.356(10) ?
    P1 C23 . 1.816(7) ?
    P1 C17 . 1.825(8) ?
    P1 C29 . 1.828(7) ?
    P2 C41 . 1.810(8) ?
    P2 C47 . 1.817(7) ?
    P2 C35 . 1.832(8) ?
    C1 C2 . 1.407(13) ?
    C1 H1 . 0.9300 ?
    C2 C3 . 1.277(14) ?
    C2 H2 . 0.9300 ?
    C3 C4 . 1.369(15) ?
    C3 H3 . 0.9300 ?
    C4 C5 . 1.396(13) ?
    C4 H4 . 0.9300 ?
    C5 C6 . 1.472(12) ?
    C6 C7 . 1.391(12) ?
    C7 C8 . 1.343(14) ?
    C7 H7 . 0.9300 ?
    C8 C9 . 1.360(14) ?
    C8 H8 . 0.9300 ?
    C9 C10 . 1.361(12) ?
    C9 H9 . 0.9300 ?
    C10 C11 . 1.476(12) ?
    C11 C12 . 1.383(11) ?
    C11 C16 . 1.408(12) ?
    C12 C13 . 1.366(11) ?
    C12 H12 . 0.9300 ?
    C13 C14 . 1.388(12) ?
    C13 H13 . 0.9300 ?
    C14 C15 . 1.346(12) ?
    C15 C16 . 1.357(13) ?
    C15 H15 . 0.9300 ?
    C16 H16 . 0.9300 ?
    C17 C18 . 1.379(11) ?
    C17 C22 . 1.384(10) ?
    C18 C19 . 1.390(12) ?
    C18 H18 . 0.9300 ?
    C19 C20 . 1.390(13) ?
    C19 H19 . 0.9300 ?
    C20 C21 . 1.337(13) ?
    C20 H20 . 0.9300 ?
    C21 C22 . 1.370(12) ?
    C21 H21 . 0.9300 ?
    C22 H22 . 0.9300 ?
    C23 C28 . 1.379(10) ?
    C23 C24 . 1.381(10) ?
    C24 C25 . 1.412(12) ?
    C24 H24 . 0.9300 ?
    C25 C26 . 1.347(13) ?
    C25 H25 . 0.9300 ?
    C26 C27 . 1.359(13) ?
    C26 H26 . 0.9300 ?
    C27 C28 . 1.386(11) ?
    C27 H27 . 0.9300 ?
    C28 H28 . 0.9300 ?
    C29 C34 . 1.392(10) ?
    C29 C30 . 1.395(11) ?
    C30 C31 . 1.348(12) ?
    C30 H30 . 0.9300 ?
    C31 C32 . 1.353(14) ?
    C31 H31 . 0.9300 ?
    C32 C33 . 1.370(14) ?
    C32 H32 . 0.9300 ?
    C33 C34 . 1.404(12) ?
    C33 H33 . 0.9300 ?
    C34 H34 . 0.9300 ?
    C35 C36 . 1.370(12) ?
    C35 C40 . 1.375(13) ?
    C36 C37 . 1.367(14) ?
    C36 H36 . 0.9300 ?
    C37 C38 . 1.39(2) ?
    C37 H37 . 0.9300 ?
    C38 C39 . 1.350(18) ?
    C38 H38 . 0.9300 ?
    C39 C40 . 1.377(13) ?
    C39 H39 . 0.9300 ?
    C40 H40 . 0.9300 ?
    C41 C42 . 1.390(11) ?
    C41 C46 . 1.415(10) ?
    C42 C43 . 1.374(12) ?
    C42 H42 . 0.9300 ?
    C43 C44 . 1.348(12) ?
    C43 H43 . 0.9300 ?
    C44 C45 . 1.383(13) ?
    C44 H44 . 0.9300 ?
    C45 C46 . 1.362(13) ?
    C45 H45 . 0.9300 ?
    C46 H46 . 0.9300 ?
    C47 C48 . 1.391(11) ?
    C47 C52 . 1.393(11) ?
    C48 C49 . 1.375(11) ?
    C48 H48 . 0.9300 ?
    C49 C50 . 1.372(12) ?
    C49 H49 . 0.9300 ?
    C50 C51 . 1.341(13) ?
    C50 H50 . 0.9300 ?
    C51 C52 . 1.386(11) ?
    C51 H51 . 0.9300 ?
    C52 H52 . 0.9300 ?
loop_
    _geom_angle_atom_site_label_1
    _geom_angle_atom_site_label_2
    _geom_angle_atom_site_label_3
    _geom_angle_site_symmetry_1
    _geom_angle_site_symmetry_3
    _geom_angle
    _geom_angle_publ_flag
    N1 Cu1 N2 . . 78.7(3) yes
    N1 Cu1 P2 . . 105.7(2) yes
    N2 Cu1 P2 . . 126.24(16) yes
    N1 Cu1 P1 . . 107.35(18) yes
    N2 Cu1 P1 . . 98.60(16) yes
    P2 Cu1 P1 . . 128.29(9) yes
    C1 N1 C5 . . 119.2(8) ?
    C1 N1 Cu1 . . 127.1(7) ?
    C5 N1 Cu1 . . 113.7(6) ?
    C6 N2 C10 . . 117.3(7) ?
    C6 N2 Cu1 . . 110.4(5) ?
    C10 N2 Cu1 . . 128.5(6) ?
    C23 P1 C17 . . 103.0(4) ?
    C23 P1 C29 . . 101.9(3) ?
    C17 P1 C29 . . 109.0(3) ?
    C23 P1 Cu1 . . 111.5(3) ?
    C17 P1 Cu1 . . 119.0(2) ?
    C29 P1 Cu1 . . 110.8(2) ?
    C41 P2 C47 . . 104.7(4) ?
    C41 P2 C35 . . 104.0(4) ?
    C47 P2 C35 . . 103.5(4) ?
    C41 P2 Cu1 . . 119.2(3) ?
    C47 P2 Cu1 . . 112.2(3) ?
    C35 P2 Cu1 . . 111.7(3) ?
    F4 B1 F3 . . 116.7(15) ?
    F4 B1 F1 . . 113.7(14) ?
    F3 B1 F1 . . 110.0(14) ?
    F4 B1 F2 . . 107.0(15) ?
    F3 B1 F2 . . 102.5(13) ?
    F1 B1 F2 . . 105.7(12) ?
    N1 C1 C2 . . 122.3(10) ?
    N1 C1 H1 . . 118.8 ?
    C2 C1 H1 . . 118.8 ?
    C3 C2 C1 . . 117.8(11) ?
    C3 C2 H2 . . 121.1 ?
    C1 C2 H2 . . 121.1 ?
    C2 C3 C4 . . 122.6(11) ?
    C2 C3 H3 . . 118.7 ?
    C4 C3 H3 . . 118.7 ?
    C3 C4 C5 . . 118.3(11) ?
    C3 C4 H4 . . 120.8 ?
    C5 C4 H4 . . 120.8 ?
    N1 C5 C4 . . 119.7(9) ?
    N1 C5 C6 . . 117.7(8) ?
    C4 C5 C6 . . 122.5(10) ?
    N2 C6 C7 . . 122.4(9) ?
    N2 C6 C5 . . 116.7(8) ?
    C7 C6 C5 . . 120.7(9) ?
    C8 C7 C6 . . 118.9(10) ?
    C8 C7 H7 . . 120.6 ?
    C6 C7 H7 . . 120.6 ?
    C7 C8 C9 . . 119.5(10) ?
    C7 C8 H8 . . 120.2 ?
    C9 C8 H8 . . 120.2 ?
    C8 C9 C10 . . 120.1(10) ?
    C8 C9 H9 . . 119.9 ?
    C10 C9 H9 . . 119.9 ?
    N2 C10 C9 . . 121.8(9) ?
    N2 C10 C11 . . 117.9(7) ?
    C9 C10 C11 . . 120.3(9) ?
    C12 C11 C16 . . 116.4(8) ?
    C12 C11 C10 . . 123.4(8) ?
    C16 C11 C10 . . 120.0(8) ?
    C13 C12 C11 . . 122.4(8) ?
    C13 C12 H12 . . 118.8 ?
    C11 C12 H12 . . 118.8 ?
    C12 C13 C14 . . 118.7(8) ?
    C12 C13 H13 . . 120.6 ?
    C14 C13 H13 . . 120.6 ?
    C15 C14 C13 . . 120.5(9) ?
    C15 C14 Br1 . . 121.3(8) ?
    C13 C14 Br1 . . 118.2(8) ?
    C14 C15 C16 . . 120.7(9) ?
    C14 C15 H15 . . 119.6 ?
    C16 C15 H15 . . 119.6 ?
    C15 C16 C11 . . 121.3(9) ?
    C15 C16 H16 . . 119.4 ?
    C11 C16 H16 . . 119.4 ?
    C18 C17 C22 . . 116.9(8) ?
    C18 C17 P1 . . 123.1(6) ?
    C22 C17 P1 . . 119.8(6) ?
    C17 C18 C19 . . 120.9(8) ?
    C17 C18 H18 . . 119.6 ?
    C19 C18 H18 . . 119.6 ?
    C18 C19 C20 . . 119.1(9) ?
    C18 C19 H19 . . 120.5 ?
    C20 C19 H19 . . 120.5 ?
    C21 C20 C19 . . 121.0(10) ?
    C21 C20 H20 . . 119.5 ?
    C19 C20 H20 . . 119.5 ?
    C20 C21 C22 . . 119.0(9) ?
    C20 C21 H21 . . 120.5 ?
    C22 C21 H21 . . 120.5 ?
    C21 C22 C17 . . 123.0(8) ?
    C21 C22 H22 . . 118.5 ?
    C17 C22 H22 . . 118.5 ?
    C28 C23 C24 . . 118.7(7) ?
    C28 C23 P1 . . 118.6(6) ?
    C24 C23 P1 . . 122.8(6) ?
    C23 C24 C25 . . 119.2(8) ?
    C23 C24 H24 . . 120.4 ?
    C25 C24 H24 . . 120.4 ?
    C26 C25 C24 . . 120.2(9) ?
    C26 C25 H25 . . 119.9 ?
    C24 C25 H25 . . 119.9 ?
    C25 C26 C27 . . 121.4(9) ?
    C25 C26 H26 . . 119.3 ?
    C27 C26 H26 . . 119.3 ?
    C26 C27 C28 . . 118.8(9) ?
    C26 C27 H27 . . 120.6 ?
    C28 C27 H27 . . 120.6 ?
    C23 C28 C27 . . 121.6(8) ?
    C23 C28 H28 . . 119.2 ?
    C27 C28 H28 . . 119.2 ?
    C34 C29 C30 . . 118.7(7) ?
    C34 C29 P1 . . 123.4(6) ?
    C30 C29 P1 . . 117.7(6) ?
    C31 C30 C29 . . 120.0(9) ?
    C31 C30 H30 . . 120.0 ?
    C29 C30 H30 . . 120.0 ?
    C30 C31 C32 . . 123.2(10) ?
    C30 C31 H31 . . 118.4 ?
    C32 C31 H31 . . 118.4 ?
    C31 C32 C33 . . 118.0(9) ?
    C31 C32 H32 . . 121.0 ?
    C33 C32 H32 . . 121.0 ?
    C32 C33 C34 . . 121.5(9) ?
    C32 C33 H33 . . 119.2 ?
    C34 C33 H33 . . 119.2 ?
    C29 C34 C33 . . 118.5(9) ?
    C29 C34 H34 . . 120.7 ?
    C33 C34 H34 . . 120.7 ?
    C36 C35 C40 . . 118.4(8) ?
    C36 C35 P2 . . 119.7(8) ?
    C40 C35 P2 . . 121.1(7) ?
    C37 C36 C35 . . 123.0(12) ?
    C37 C36 H36 . . 118.5 ?
    C35 C36 H36 . . 118.5 ?
    C36 C37 C38 . . 116.2(12) ?
    C36 C37 H37 . . 121.9 ?
    C38 C37 H37 . . 121.9 ?
    C39 C38 C37 . . 121.9(11) ?
    C39 C38 H38 . . 119.0 ?
    C37 C38 H38 . . 119.0 ?
    C38 C39 C40 . . 120.1(13) ?
    C38 C39 H39 . . 120.0 ?
    C40 C39 H39 . . 120.0 ?
    C35 C40 C39 . . 119.7(10) ?
    C35 C40 H40 . . 120.1 ?
    C39 C40 H40 . . 120.1 ?
    C42 C41 C46 . . 116.7(8) ?
    C42 C41 P2 . . 119.0(6) ?
    C46 C41 P2 . . 124.3(7) ?
    C43 C42 C41 . . 120.8(8) ?
    C43 C42 H42 . . 119.6 ?
    C41 C42 H42 . . 119.6 ?
    C44 C43 C42 . . 122.5(10) ?
    C44 C43 H43 . . 118.7 ?
    C42 C43 H43 . . 118.7 ?
    C43 C44 C45 . . 117.6(9) ?
    C43 C44 H44 . . 121.2 ?
    C45 C44 H44 . . 121.2 ?
    C46 C45 C44 . . 122.0(8) ?
    C46 C45 H45 . . 119.0 ?
    C44 C45 H45 . . 119.0 ?
    C45 C46 C41 . . 120.4(9) ?
    C45 C46 H46 . . 119.8 ?
    C41 C46 H46 . . 119.8 ?
    C48 C47 C52 . . 117.9(7) ?
    C48 C47 P2 . . 119.7(6) ?
    C52 C47 P2 . . 122.3(6) ?
    C49 C48 C47 . . 122.1(8) ?
    C49 C48 H48 . . 119.0 ?
    C47 C48 H48 . . 119.0 ?
    C50 C49 C48 . . 117.9(8) ?
    C50 C49 H49 . . 121.0 ?
    C48 C49 H49 . . 121.0 ?
    C51 C50 C49 . . 122.0(8) ?
    C51 C50 H50 . . 119.0 ?
    C49 C50 H50 . . 119.0 ?
    C50 C51 C52 . . 120.6(9) ?
    C50 C51 H51 . . 119.7 ?
    C52 C51 H51 . . 119.7 ?
    C51 C52 C47 . . 119.6(9) ?
    C51 C52 H52 . . 120.2 ?
    C47 C52 H52 . . 120.2 ?
loop_
    _geom_hbond_atom_site_label_D
    _geom_hbond_atom_site_label_H
    _geom_hbond_atom_site_label_A
    _geom_hbond_site_symmetry_A
    _geom_hbond_distance_DH
    _geom_hbond_distance_HA
    _geom_hbond_distance_DA
    _geom_hbond_angle_DHA
    C26 H26 F2 . 0.93 2.53 3.185(12) 127.4
    C27 H27 F3 . 0.93 2.48 3.356(11) 158.0
