# Supplementary material for: [6-(4-Bromo­phen­yl)-2,2′-bipyridine-κ2 N,N′]bis­(triphenyl­phosphane-κP)copper(I) tetra­fluoridoborate
Source: Acta Crystallogr Sect E Struct Rep Online. 2011 Aug 2;67(Pt 9):m1187. doi: 10.1107/S1600536811029515 (PMC3200642; doi:10.1107/S1600536811029515)
Supplement: Supplementary file 2 [file e-67-m1187-Isup2.hkl]

# 
# h,k,l, Fc-squared, Fo-squared, sigma(Fo-squared) and status flag 
# 
data_I
_shelx_title ' 100527z in Pc' 
_shelx_refln_list_code          4 
_shelx_F_calc_maximum      191.30 
_exptl_crystal_F_000      1234.00 
_reflns_d_resolution_high  0.8403 
 
loop_ 
 _symmetry_equiv_pos_as_xyz 
 'x, y, z' 
 'x, -y, z+1/2' 
 
_cell_length_a     9.9920 
_cell_length_b    11.2591 
_cell_length_c    20.8829 
_cell_angle_alpha  90.000 
_cell_angle_beta   98.658 
_cell_angle_gamma  90.000 
 
_shelx_F_squared_multiplier     1.000 
 
loop_ 
 _refln_index_h 
 _refln_index_k 
 _refln_index_l 
 _refln_F_squared_calc 
 _refln_F_squared_meas 
 _refln_F_squared_sigma 
 _refln_observed_status 
  -1   5 -22       20.37       30.48     55.20 o 
  -2   4 -21       18.40       38.27     66.72 o 
  -1   4 -21       51.15       88.39     69.42 o 
   0   4 -21       58.22      102.27     78.57 o 
  -2   5 -21       71.87       57.23     52.83 o 
  -1   5 -21      107.33       90.42     72.81 o 
   0   5 -21      234.18      285.15     89.41 o 
  -1   6 -21       54.91      145.62     78.23 o 
   0   6 -21       79.78      152.73     87.03 o 
  -2   3 -20       62.64       26.42     56.22 o 
  -1   3 -20       67.09       52.15     61.30 o 
   0   3 -20       58.12       82.97     70.10 o 
  -4   4 -20      349.01      347.80     77.21 o 
  -3   4 -20      241.59      279.39     74.50 o 
  -2   4 -20       84.60      119.55     67.39 o 
  -1   4 -20      130.80      157.47     70.10 o 
   0   4 -20      196.21      261.44     65.36 o 
  -3   5 -20       47.68       25.40     48.43 o 
  -2   5 -20       34.02       29.46     52.15 o 
  -1   5 -20      154.25      189.65     76.87 o 
   0   5 -20      319.12      368.80     89.74 o 
  -3   6 -20       88.57      266.52     76.87 o 
  -2   6 -20       46.65       96.18     73.49 o 
  -1   6 -20       63.42       60.96     72.47 o 
   0   6 -20       81.48       85.00     61.64 o 
  -1   7 -20       46.56       59.26     56.89 o 
   0   7 -20       33.91       -0.34     78.23 o 
  -1   2 -19      201.25      231.64     61.64 o 
   0   2 -19      319.71      317.66     71.46 o 
  -4   3 -19      284.46      227.58     62.99 o 
  -3   3 -19      155.15      190.32     64.68 o 
  -2   3 -19      294.67      367.78     72.47 o 
  -1   3 -19      352.87      503.92     77.55 o 
   0   3 -19      429.62      467.68     80.26 o 
  -5   4 -19        1.12      -18.29     41.99 o 
  -4   4 -19       19.18        3.73     58.25 o 
  -3   4 -19       47.17       26.08     44.36 o 
  -2   4 -19      116.14       98.21     65.70 o 
  -1   4 -19       61.62       77.21     64.68 o 
   0   4 -19       63.23       79.92     70.44 o 
  -4   5 -19      248.09      273.63     74.17 o 
  -3   5 -19      203.47      230.62     72.47 o 
  -2   5 -19      243.72      262.12     64.01 o 
  -1   5 -19      390.71      376.92     84.33 o 
   0   5 -19      382.47      462.94     92.79 o 
  -4   6 -19       83.76      120.90     67.05 o 
  -3   6 -19       75.16       79.25     65.02 o 
  -2   6 -19       43.27       44.36     67.73 o 
  -1   6 -19       34.47       70.44     54.86 o 
   0   6 -19       24.22       -4.40     75.86 o 
  -3   7 -19       89.29       67.73     52.15 o 
  -2   7 -19      101.95      121.24     74.50 o 
  -1   7 -19       37.93       79.92     75.18 o 
   0   7 -19       31.80      -12.19     56.56 o 
  -1   8 -19       32.71       67.39     75.18 o 
   0   8 -19       14.17       48.09     84.66 o 
  -3   2 -18      208.68      138.51     56.89 o 
  -2   2 -18      218.25      329.85     63.33 o 
  -1   2 -18       19.69       11.51     49.11 o 
   0   2 -18      437.25      514.08     73.15 o 
  -5   3 -18       30.75       19.64     56.56 o 
  -4   3 -18       33.44        7.79     53.17 o 
  -3   3 -18       83.45       53.85     42.33 o 
  -2   3 -18       33.72       79.92     56.22 o 
  -1   3 -18      107.03      114.13     60.28 o 
   0   3 -18      265.49      342.04     72.81 o 
  -6   4 -18      112.94      178.13     57.57 o 
  -5   4 -18      201.29      191.34     68.07 o 
  -4   4 -18      196.19      136.48     62.31 o 
  -3   4 -18      110.05       91.78     61.64 o 
  -2   4 -18      228.19      228.59     68.07 o 
  -1   4 -18      219.83      242.82     71.46 o 
   0   4 -18      655.59      731.50     92.11 o 
  -5   5 -18        5.88       29.12     44.70 o 
  -4   5 -18       19.14       -2.37     42.67 o 
  -3   5 -18       51.65       11.18     61.30 o 
  -2   5 -18      226.24      244.85     60.96 o 
   0   5 -18      339.93      395.55     72.13 o 
  -4   6 -18       52.30       48.09     61.64 o 
  -3   6 -18       88.23       70.78     50.12 o 
  -2   6 -18      306.85      301.40     78.91 o 
   0   6 -18      253.72      222.84     66.72 o 
  -3   7 -18       10.63       30.14     64.34 o 
  -2   7 -18       40.41       46.73     52.83 o 
  -1   7 -18       62.11       54.52     55.54 o 
   0   7 -18       63.31       77.21     80.26 o 
  -2   8 -18       76.77       70.10     57.57 o 
  -1   8 -18       46.37       41.99     57.57 o 
   0   8 -18       56.03       78.57     64.34 o 
   0   9 -18       25.35       55.54     67.39 o 
  -2   1 -17      145.23      117.17     47.07 o 
  -1   1 -17      197.41      159.51     49.11 o 
   0   1 -17      166.16      162.89     52.83 o 
  -5   2 -17       59.13      123.61     57.23 o 
  -4   2 -17      136.63      225.88     59.26 o 
  -3   2 -17      157.67      104.98     51.14 o 
  -2   2 -17      274.96      267.54     49.44 o 
  -1   2 -17       46.93       50.80     51.48 o 
   0   2 -17      239.44      294.97     63.33 o 
  -6   3 -17      181.58      163.91     65.70 o 
  -5   3 -17      210.52      210.64     65.70 o 
  -4   3 -17      157.90      193.71     60.96 o 
  -3   3 -17      431.01      425.35     69.42 o 
  -2   3 -17      136.90      198.11     60.28 o 
  -1   3 -17        3.53       29.12     53.85 o 
   0   3 -17      503.41      436.87     62.31 o 
  -6   4 -17        0.54       36.57     60.96 o 
  -5   4 -17        1.90       25.40     44.03 o 
  -4   4 -17        5.29      284.81     69.42 o 
  -3   4 -17       19.34       56.89     56.89 o 
  -2   4 -17        2.15      -33.87     52.83 o 
  -1   4 -17      122.63      144.27     64.01 o 
   0   4 -17        1.55        8.47     44.03 o 
  -6   5 -17       71.78      248.57     72.13 o 
  -5   5 -17       65.14      136.14     64.68 o 
  -4   5 -17      118.05      113.79     61.97 o 
  -3   5 -17      307.15      283.12     71.79 o 
  -2   5 -17      308.53      286.84     61.64 o 
  -1   5 -17      226.02      196.42     59.60 o 
   1   5 -17      505.33      674.94    101.94 o 
  -5   6 -17       58.54       45.38     58.93 o 
  -4   6 -17      101.30       66.38     62.31 o 
  -3   6 -17       24.62       17.27     46.06 o 
  -2   6 -17       77.74       60.28     51.14 o 
  -1   6 -17      227.40      203.53     76.87 o 
   0   6 -17      279.53      353.22     84.66 o 
   1   6 -17      243.44      271.94     75.86 o 
  -4   7 -17       38.85       13.21     58.59 o 
  -3   7 -17       99.06       89.07     68.07 o 
  -2   7 -17      104.45      122.59     56.89 o 
   0   7 -17      417.13      356.60     90.76 o 
   1   7 -17       98.78      134.45     93.13 o 
  -3   8 -17       31.83       45.72     50.80 o 
  -2   8 -17       36.66       82.63     72.47 o 
  -1   8 -17        3.77       23.03     74.84 o 
   0   8 -17       29.92       26.08     59.94 o 
   1   8 -17       20.03       14.90     89.07 o 
  -2   9 -17       63.33       69.42     78.23 o 
  -1   9 -17       69.23       34.20     59.60 o 
   0   9 -17      165.70       77.55     68.07 o 
  -1   0 -16     2629.25     2794.25    102.61 o 
  -4   1 -16      143.21      149.35     50.12 o 
  -3   1 -16      226.85      152.73     48.09 o 
  -2   1 -16      280.51      341.36     54.52 o 
  -1   1 -16      145.38      141.56     48.09 o 
   0   1 -16       20.72       66.04     45.72 o 
  -7   2 -16       75.00       88.05     57.23 o 
  -6   2 -16      149.97      227.58     66.04 o 
  -5   2 -16      164.85      184.91     58.93 o 
  -4   2 -16      275.21      240.11     58.25 o 
  -3   2 -16      457.10      422.98     55.20 o 
  -2   2 -16      406.01      334.59     60.62 o 
  -1   2 -16     1032.89      986.84     81.28 o 
   0   2 -16      390.78      328.16     58.93 o 
  -7   3 -16       19.86       35.90     46.73 o 
  -6   3 -16       42.39       59.60     58.25 o 
  -5   3 -16       53.34       48.43     56.22 o 
  -4   3 -16       38.20       -5.08     50.46 o 
  -3   3 -16        9.64      -35.90     45.72 o 
  -2   3 -16       61.15       53.85     52.49 o 
  -1   3 -16      393.84      393.86     58.25 o 
   0   3 -16      227.70      244.17     63.33 o 
  -7   4 -16       75.90       15.24     44.36 o 
  -6   4 -16      173.39      156.12     64.34 o 
  -5   4 -16       94.97       64.34     56.56 o 
  -4   4 -16      304.34      339.33     68.07 o 
  -3   4 -16      255.36      198.45     50.80 o 
  -2   4 -16      221.38      283.12     55.88 o 
  -1   4 -16      532.71      476.49     66.72 o 
   0   4 -16      491.95      468.02     78.23 o 
  -6   5 -16       29.92       43.35     46.40 o 
  -5   5 -16       10.32       86.36     61.30 o 
  -4   5 -16      151.76      131.74     60.62 o 
  -3   5 -16       70.03      104.31     62.31 o 
  -2   5 -16      118.69       73.49     46.73 o 
  -1   5 -16       57.77      156.46     67.05 o 
   0   5 -16       44.93       57.23     48.43 o 
   1   5 -16       95.90      101.26     73.83 o 
  -6   6 -16       28.44       44.03     58.59 o 
  -5   6 -16       42.59       50.80     60.28 o 
  -4   6 -16      142.65      134.11     64.68 o 
   0   6 -16      347.85      402.32     85.34 o 
   1   6 -16       70.07       98.21     61.30 o 
  -5   7 -16       10.78       28.45     57.91 o 
  -4   7 -16       38.38       91.44     64.68 o 
  -3   7 -16       93.50      138.85     69.09 o 
  -2   7 -16       27.47       29.12     67.73 o 
  -1   7 -16       18.81       14.22     54.52 o 
   0   7 -16       29.90        8.13     55.20 o 
   1   7 -16      166.33      167.30     88.39 o 
  -4   8 -16      150.92      185.24     71.12 o 
  -3   8 -16      209.91      181.18     75.52 o 
  -2   8 -16       86.12       34.88     52.83 o 
  -1   8 -16       64.29      176.78     83.31 o 
   0   8 -16      188.44      136.48     65.36 o 
   1   8 -16      423.17      591.63    111.76 o 
  -3   9 -16       83.52       74.50     74.17 o 
  -2   9 -16       78.49      181.52     66.72 o 
  -1   9 -16        4.51       43.35     78.91 o 
   0   9 -16      114.73      170.34     71.12 o 
   1   9 -16       69.81       19.30     94.15 o 
   0  10 -16      158.66      163.91     96.86 o 
  -6   1 -15      177.05      262.12     62.99 o 
  -5   1 -15      365.44      338.32     59.60 o 
  -4   1 -15      333.42      333.24     56.56 o 
  -3   1 -15      462.47      453.46     57.91 o 
  -2   1 -15     1148.95     1281.81     79.58 o 
  -1   1 -15     2359.45     2216.50     99.23 o 
   0   1 -15     1280.47     1426.75     81.62 o 
  -8   2 -15       23.30       38.61     60.96 o 
  -7   2 -15       81.96      173.73     64.34 o 
  -6   2 -15       65.71      113.79     57.57 o 
  -5   2 -15      199.65      149.35     55.88 o 
  -4   2 -15      203.74      225.88     55.88 o 
  -3   2 -15      391.34      301.06     48.09 o 
  -2   2 -15      158.27      143.59     50.12 o 
  -1   2 -15       93.82      139.19     49.78 o 
   0   2 -15      122.20      105.32     47.75 o 
  -7   3 -15       92.26       82.29     47.75 o 
  -6   3 -15       90.18      352.20     62.99 o 
  -5   3 -15       58.38      104.31     56.89 o 
  -4   3 -15       13.83       -1.02     48.09 o 
  -3   3 -15       17.77       11.85     46.73 o 
  -2   3 -15      170.55      146.30     43.01 o 
  -1   3 -15      537.24      528.30     61.97 o 
   0   3 -15     1431.46     1529.37    100.24 o 
   1   3 -15     2649.55     3242.62    143.93 o 
  -7   4 -15       20.19       42.67     59.60 o 
  -6   4 -15       19.34       16.93     55.88 o 
  -5   4 -15       94.01       99.90     58.93 o 
  -4   4 -15      113.60      154.43     59.60 o 
  -3   4 -15       21.40       27.77     51.81 o 
  -2   4 -15      159.43       86.02     44.03 o 
  -1   4 -15        1.01      -15.92     38.27 o 
   0   4 -15      255.13      156.46     50.12 o 
   1   4 -15      338.14      402.66     65.02 o 
  -7   5 -15       16.45      -10.50     41.65 o 
  -6   5 -15       12.32       14.56     57.23 o 
  -5   5 -15       21.74       14.90     41.99 o 
  -4   5 -15      349.12      194.73     51.81 o 
  -3   5 -15      195.13      244.17     65.02 o 
  -2   5 -15       91.17       80.60     46.06 o 
  -1   5 -15      194.34      233.67     69.42 o 
   0   5 -15      547.36      599.08     85.68 o 
   1   5 -15      616.94      650.56     92.11 o 
  -6   6 -15       46.11       63.33     48.09 o 
  -5   6 -15        6.09       11.85     57.57 o 
  -4   6 -15       67.72       46.73     56.89 o 
  -3   6 -15      143.23      128.69     51.14 o 
  -2   6 -15      192.03      173.73     69.42 o 
  -1   6 -15      124.99      142.57     70.44 o 
   0   6 -15      487.73      443.30     72.47 o 
   1   6 -15      309.38      351.52     72.81 o 
  -6   7 -15       46.47       64.68     61.64 o 
  -5   7 -15       64.82       60.62     60.96 o 
  -4   7 -15      261.59      205.23     69.09 o 
   0   7 -15      125.50      126.32     57.91 o 
   1   7 -15       76.66      155.78     85.34 o 
  -5   8 -15       58.10       65.02     48.77 o 
  -4   8 -15       16.89       57.91     63.67 o 
  -3   8 -15       34.72      -24.04     46.40 o 
  -2   8 -15       43.71       -5.42     67.39 o 
  -1   8 -15       13.07       75.86     58.93 o 
   0   8 -15       29.36       80.26     60.96 o 
   1   8 -15       76.59       70.10     65.70 o 
  -3   9 -15      125.72       85.34     56.56 o 
  -2   9 -15       91.93      155.44     78.23 o 
  -1   9 -15       30.87       52.49     79.58 o 
   0   9 -15       45.21       24.04     57.91 o 
   1   9 -15       86.22      115.14     92.45 o 
  -2  10 -15        1.48      -18.96     74.17 o 
  -1  10 -15        3.79       97.53     84.33 o 
   0  10 -15       26.29       38.95     86.02 o 
   1  10 -15       49.19      140.54     70.78 o 
  -5   0 -14      904.03     1000.39     77.89 o 
  -4   0 -14     2183.50     2017.37     94.82 o 
  -3   0 -14     3374.13     2986.60    108.37 o 
  -2   0 -14     1324.31     1317.03     71.46 o 
  -1   0 -14     1520.81     1587.95     75.18 o 
   0   0 -14     1281.97     1392.55     72.47 o 
  -7   1 -14       86.86      139.53     63.33 o 
  -6   1 -14      125.47      141.56     53.51 o 
  -5   1 -14       91.00      109.39     49.11 o 
  -4   1 -14       88.67       67.73     44.36 o 
  -3   1 -14       69.42       54.86     40.64 o 
  -2   1 -14       60.89       20.06     25.12 o 
  -1   1 -14       94.97       83.59     25.86 o 
   0   1 -14      349.75      290.90     46.73 o 
  -8   2 -14       26.01       66.04     64.01 o 
  -7   2 -14      103.13      133.43     61.97 o 
  -6   2 -14      364.75      375.23     68.75 o 
  -5   2 -14       47.81       33.19     48.43 o 
  -4   2 -14      173.62      131.74     50.12 o 
  -3   2 -14      346.31      254.67     44.70 o 
  -2   2 -14      140.18      108.71     36.24 o 
  -1   2 -14      665.23      657.33     65.36 o 
   0   2 -14      869.29      981.76     75.18 o 
  -8   3 -14       25.03       29.12     57.57 o 
  -7   3 -14       42.83       21.67     57.57 o 
  -6   3 -14       21.90       20.66     38.61 o 
  -5   3 -14       37.47        8.13     49.78 o 
  -4   3 -14       69.79       25.06     49.44 o 
  -3   3 -14       78.13       59.94     49.44 o 
  -2   3 -14      142.09       96.52     49.11 o 
  -1   3 -14     1687.85     1704.79     94.82 o 
   0   3 -14     1524.67     1625.55     93.81 o 
   1   3 -14      104.65      133.77     57.57 o 
  -8   4 -14        6.37        7.79     46.06 o 
  -7   4 -14       58.41       57.57     45.38 o 
  -6   4 -14       20.97       98.55     59.94 o 
  -5   4 -14      197.69      182.87     60.62 o 
  -4   4 -14      361.71      312.92     65.02 o 
  -3   4 -14       94.67      120.56     55.20 o 
  -2   4 -14      313.38      292.26     62.65 o 
  -1   4 -14      152.06       82.97     42.67 o 
   0   4 -14     1255.71     1435.90    103.97 o 
   1   4 -14     2247.12     2589.70    125.30 o 
  -7   5 -14      144.79      107.35     64.34 o 
  -6   5 -14      141.70      129.03     62.65 o 
  -5   5 -14       95.35       72.47     58.25 o 
  -4   5 -14       54.56       75.52     44.36 o 
  -3   5 -14      160.67      158.15     47.75 o 
  -2   5 -14       81.05       86.70     45.38 o 
  -1   5 -14      542.08      509.34     68.07 o 
   0   5 -14      448.74      521.19     81.95 o 
   1   5 -14      313.26      471.07     82.97 o 
  -7   6 -14       45.76       41.99     59.26 o 
  -6   6 -14       29.56       71.79     46.73 o 
  -5   6 -14       19.68       56.22     44.03 o 
  -4   6 -14       94.52       89.74     47.41 o 
  -3   6 -14      498.36      451.77     66.04 o 
  -2   6 -14      548.84      495.45     78.91 o 
  -1   6 -14      272.96      320.37     63.33 o 
   0   6 -14      338.79      345.09     66.04 o 
   1   6 -14      358.77      344.75     69.76 o 
  -6   7 -14        1.41       19.98     59.60 o 
  -5   7 -14        5.59       68.75     62.65 o 
  -4   7 -14       36.17       64.68     60.28 o 
  -3   7 -14       46.17       34.20     46.73 o 
  -2   7 -14      106.32      115.82     68.41 o 
  -1   7 -14       46.07       67.73     52.83 o 
   0   7 -14       13.50      -21.67     68.41 o 
   1   7 -14       29.21       55.20     78.57 o 
  -5   8 -14      145.50      146.30     68.41 o 
  -4   8 -14      215.98      155.44     55.20 o 
  -3   8 -14      257.05      298.36     77.89 o 
  -1   8 -14      639.00      650.22     98.55 o 
   0   8 -14      358.39      297.00     86.70 o 
   1   8 -14      417.85      471.07     84.33 o 
  -4   9 -14       58.59       61.97     68.07 o 
  -3   9 -14       21.21       13.88     67.73 o 
  -2   9 -14        2.55       27.43     69.42 o 
  -1   9 -14       53.05       74.50     78.91 o 
   0   9 -14       89.79      103.29     64.34 o 
   1   9 -14       77.80      122.93     69.42 o 
  -3  10 -14       17.34       47.41     54.52 o 
  -2  10 -14       52.35       92.11     79.25 o 
  -1  10 -14      163.59      136.14     86.02 o 
   0  10 -14      248.97      271.60     94.48 o 
   1  10 -14      110.23      100.58     75.18 o 
   0  11 -14       23.56       29.46     66.72 o 
  -9   1 -13       61.48       54.18     66.04 o 
  -8   1 -13       62.34       88.39     62.31 o 
  -7   1 -13      157.01      153.41     50.46 o 
  -6   1 -13       83.81      120.90     54.86 o 
  -5   1 -13      347.33      253.72     66.55 o 
  -4   1 -13     1448.80     1492.42    113.79 o 
  -3   1 -13     1437.10     1423.35     52.97 o 
  -2   1 -13     1329.20     1262.71     47.25 o 
  -1   1 -13      363.90      408.25     31.37 o 
   0   1 -13      465.38      522.88     51.81 o 
  -8   2 -13       67.17       65.02     64.34 o 
  -7   2 -13      138.43      174.75     66.04 o 
  -6   2 -13       55.01       53.51     51.81 o 
  -5   2 -13      294.10      309.19     60.28 o 
  -4   2 -13       44.82       34.88     44.03 o 
  -3   2 -13       53.32       38.61     31.49 o 
  -2   2 -13       72.00       33.87     40.30 o 
  -1   2 -13      568.48      644.80     62.99 o 
   0   2 -13     1429.43     1567.30     88.39 o 
   1   2 -13      829.84      855.10     61.64 o 
  -8   3 -13       32.13       78.23     64.34 o 
  -7   3 -13      147.18      135.46     61.30 o 
  -6   3 -13       51.94       61.64     53.85 o 
  -5   3 -13      405.60      341.03     53.85 o 
  -4   3 -13      267.36      272.96     58.93 o 
  -3   3 -13      284.59      252.98     53.85 o 
  -2   3 -13      413.64      484.62     62.31 o 
  -1   3 -13      270.45      228.25     53.51 o 
   0   3 -13      252.99      280.07     58.93 o 
   1   3 -13      180.12      202.52     57.91 o 
  -8   4 -13       27.04      111.08     62.99 o 
  -7   4 -13       53.50       43.35     59.60 o 
  -6   4 -13       25.79       25.40     40.64 o 
  -5   4 -13      125.61      147.99     58.59 o 
  -4   4 -13      108.49      132.75     43.35 o 
  -3   4 -13      343.37      295.31     61.97 o 
  -2   4 -13      242.04      239.77     57.91 o 
  -1   4 -13      651.59      518.82     70.10 o 
   0   4 -13      571.55      686.12     71.12 o 
   1   4 -13      490.67      496.81     64.68 o 
  -8   5 -13       65.25       50.46     61.30 o 
  -7   5 -13       72.50       74.84     47.41 o 
  -6   5 -13       28.37       24.04     42.33 o 
  -5   5 -13       78.31       99.90     57.91 o 
  -4   5 -13      465.96      436.87     70.44 o 
  -3   5 -13        1.85       14.22     38.27 o 
  -2   5 -13      139.94      103.97     44.36 o 
  -1   5 -13       11.28        6.43     38.95 o 
   0   5 -13      337.94      319.35     60.62 o 
   1   5 -13      422.26      497.48     81.28 o 
  -7   6 -13       44.80       66.04     50.12 o 
  -6   6 -13       39.03       27.09     58.25 o 
  -5   6 -13       43.42       72.47     46.06 o 
  -4   6 -13       17.87       18.96     41.65 o 
  -3   6 -13       16.90       50.80     42.67 o 
  -2   6 -13       59.62       77.89     45.72 o 
  -1   6 -13      178.41      212.34     68.07 o 
   0   6 -13       19.99       63.67     66.04 o 
   1   6 -13      236.16      289.55     64.34 o 
  -6   7 -13      175.33      183.89     68.75 o 
  -5   7 -13      231.40      229.27     57.91 o 
  -4   7 -13      181.24      116.50     62.99 o 
  -1   7 -13      504.81      580.12     77.21 o 
   0   7 -13      726.13      894.39    102.95 o 
   1   7 -13      596.89      791.44    104.31 o 
  -6   8 -13       26.92       38.95     63.67 o 
  -5   8 -13       11.59       26.75     62.65 o 
  -4   8 -13        2.86       -5.76     58.59 o 
  -3   8 -13       36.52       -7.79     44.03 o 
  -2   8 -13        2.84        3.05     46.40 o 
  -1   8 -13      112.81      164.93     77.21 o 
   0   8 -13      197.81      210.64     79.92 o 
   1   8 -13       61.78      118.53     80.94 o 
  -5   9 -13      108.09      103.97     68.75 o 
  -4   9 -13       61.93       79.58     52.83 o 
  -3   9 -13       24.60       95.50     69.76 o 
  -2   9 -13       47.02       18.29     51.14 o 
  -1   9 -13      170.81      245.86     84.66 o 
   0   9 -13      337.65      305.13     72.13 o 
   1   9 -13      417.08      506.63    102.95 o 
  -3  10 -13       59.34       87.37     73.15 o 
  -2  10 -13       77.80       53.17     75.52 o 
  -1  10 -13      116.58      146.64     83.99 o 
   0  10 -13      192.82      165.94     83.31 o 
   1  10 -13       24.10      110.40     91.78 o 
  -1  11 -13       61.59      108.71     84.66 o 
   0  11 -13      178.20      294.63     97.19 o 
   1  11 -13      148.05      186.26     73.15 o 
  -8   0 -12       27.27      -33.87     50.12 o 
  -7   0 -12      122.25      106.34     51.81 o 
  -6   0 -12       78.99      129.37     50.80 o 
  -5   0 -12      963.77      953.65     73.83 o 
  -4   0 -12     1849.46     1719.35     83.31 o 
  -3   0 -12     3024.48     2819.31     97.19 o 
  -2   0 -12     3783.61     3603.63    104.31 o 
  -1   0 -12     4699.48     4715.10    114.80 o 
   0   0 -12     9778.62    10439.39    167.63 o 
  -9   1 -12        9.33      -55.88     37.25 o 
  -8   1 -12       65.53      119.21     48.77 o 
  -7   1 -12       39.61       28.11     52.15 o 
  -6   1 -12      134.16      149.99     35.54 o 
  -5   1 -12      143.75      169.33     30.02 o 
  -4   1 -12      114.05       74.83     29.69 o 
  -3   1 -12      300.46      308.51     31.91 o 
  -2   1 -12      338.85      249.51     28.13 o 
  -1   1 -12       87.06       64.74     21.60 o 
   0   1 -12      623.66      586.55     52.83 o 
  -9   2 -12       66.46       19.30     58.93 o 
  -8   2 -12      130.86      142.24     52.49 o 
  -7   2 -12      244.79      292.94     68.41 o 
  -6   2 -12       92.75       60.62     53.85 o 
  -5   2 -12      638.20      613.64     60.62 o 
  -4   2 -12      143.15       99.56     34.88 o 
  -3   2 -12      556.62      562.39     35.19 o 
  -2   2 -12     1539.44     1555.03     46.98 o 
  -1   2 -12     2905.45     3117.67    169.16 o 
   0   2 -12     1807.94     1934.74     89.41 o 
   1   2 -12      341.60      437.88     50.12 o 
  -9   3 -12       25.73      -22.35     58.25 o 
  -8   3 -12       28.16       -2.03     59.26 o 
  -7   3 -12       48.28      -47.75     54.52 o 
  -6   3 -12      172.16       62.65     53.17 o 
  -5   3 -12      114.06       98.55     42.67 o 
  -4   3 -12       89.48       51.48     36.57 o 
  -3   3 -12      191.84      123.61     37.93 o 
  -2   3 -12       67.46       46.40     43.69 o 
  -1   3 -12       48.41       16.26     44.03 o 
   0   3 -12      149.78      173.39     51.48 o 
   1   3 -12     2061.87     2498.26    113.11 o 
  -8   4 -12      108.86      162.22     68.75 o 
  -7   4 -12      223.84      164.93     64.01 o 
  -6   4 -12      283.14      331.88     69.42 o 
  -5   4 -12      441.60      324.09     54.86 o 
  -4   4 -12      349.75      385.39     64.68 o 
  -3   4 -12      231.15      248.23     56.89 o 
  -2   4 -12      648.75      536.09     66.72 o 
  -1   4 -12      913.29     1011.22     82.97 o 
   0   4 -12      731.96      728.79     76.20 o 
   1   4 -12      283.96      385.05     56.56 o 
  -8   5 -12       73.78       49.11     46.40 o 
  -7   5 -12       72.81       66.04     48.77 o 
  -6   5 -12       15.03       17.61     54.86 o 
  -5   5 -12       84.44       39.28     40.98 o 
  -4   5 -12      129.17      101.94     54.52 o 
  -3   5 -12      167.33      139.53     56.22 o 
  -2   5 -12      494.75      460.91     59.94 o 
  -1   5 -12     1872.99     2047.17    115.14 o 
   0   5 -12      991.28      951.96     82.63 o 
   1   5 -12       23.20      -37.25     53.85 o 
  -7   6 -12       57.22       65.36     48.43 o 
  -6   6 -12       85.00       46.40     58.25 o 
  -5   6 -12      244.17      158.15     50.80 o 
  -3   6 -12      696.94      602.13     68.75 o 
  -2   6 -12      365.48      249.59     53.17 o 
  -1   6 -12       26.25       30.14     42.67 o 
   0   6 -12      211.33      301.06     73.49 o 
   1   6 -12      264.19      356.60     76.87 o 
  -7   7 -12        7.91       41.99     48.77 o 
  -6   7 -12        2.62        5.08     58.59 o 
  -5   7 -12        8.69       23.71     43.69 o 
  -4   7 -12       58.18       21.67     43.35 o 
  -3   7 -12       56.10       32.17     56.22 o 
  -2   7 -12       12.43       29.12     59.94 o 
  -1   7 -12      114.05       96.86     66.72 o 
   0   7 -12      187.12      203.19     74.84 o 
   1   7 -12       20.53       68.07     55.20 o 
  -6   8 -12      176.37      173.39     71.79 o 
  -5   8 -12      329.86      248.57     60.96 o 
  -4   8 -12      479.41      479.54     81.62 o 
  -3   8 -12      510.71      621.77     86.36 o 
  -2   8 -12      471.83      513.40     85.34 o 
  -1   8 -12      353.63      497.82     86.70 o 
   0   8 -12      575.85      541.85     78.57 o 
   1   8 -12      439.08      714.22    101.60 o 
  -5   9 -12       18.54       17.27     47.75 o 
  -4   9 -12       27.51       98.55     67.05 o 
  -3   9 -12       42.62       54.86     50.12 o 
  -2   9 -12       52.93        4.40     47.41 o 
  -1   9 -12       38.24       34.20     69.76 o 
   0   9 -12      229.04      283.79     83.99 o 
   1   9 -12      128.26      190.32     85.68 o 
  -4  10 -12       28.20       74.84     69.76 o 
  -3  10 -12       29.56       32.51     67.05 o 
  -2  10 -12       20.40       -2.37     49.44 o 
  -1  10 -12       49.19      124.96     79.92 o 
   0  10 -12      294.13      286.50     73.15 o 
   1  10 -12      332.08      431.45     85.68 o 
  -2  11 -12       20.82       15.24     74.50 o 
  -1  11 -12       44.06       38.95     79.58 o 
   0  11 -12       12.53       -7.17     32.69 o 
   1  11 -12       44.80       72.47     93.47 o 
  -9   1 -11       47.63      -54.86     36.57 o 
  -8   1 -11       62.80       24.37     70.95 o 
  -7   1 -11      101.52      177.29     36.71 o 
  -6   1 -11      164.17      158.17     33.50 o 
  -5   1 -11      981.36      953.50     48.55 o 
  -4   1 -11      500.88      551.31     39.75 o 
  -3   1 -11      247.05      188.98     25.30 o 
  -2   1 -11       48.77       55.96     22.17 o 
  -1   1 -11     1604.30     1342.43     42.72 o 
   0   1 -11     2682.15     3208.05    147.32 o 
  -9   2 -11       49.02      -13.55     41.32 o 
  -8   2 -11       80.29       71.12     45.04 o 
  -7   2 -11       11.25      -22.35     48.77 o 
  -6   2 -11       59.41       50.58     26.92 o 
  -5   2 -11      145.75      185.20     31.62 o 
  -4   2 -11      156.80      193.58     27.28 o 
  -3   2 -11       29.58       23.77     23.04 o 
  -2   2 -11      475.86      476.29     30.12 o 
  -1   2 -11     1090.85      945.19     60.96 o 
   0   2 -11       51.55       57.57     39.28 o 
   1   2 -11       48.45       17.61     27.09 o 
  -9   3 -11      111.60       53.17     49.11 o 
  -8   3 -11      208.70      158.49     54.52 o 
  -6   3 -11      386.93      424.00     70.78 o 
  -5   3 -11      726.25      650.22     62.65 o 
  -4   3 -11      193.19      186.26     41.65 o 
  -3   3 -11       54.54       46.73     32.17 o 
  -2   3 -11     1278.36     1300.78     75.86 o 
  -1   3 -11     1401.00     1461.64     84.33 o 
   0   3 -11     1931.82     2074.94     99.56 o 
   1   3 -11     1632.01     1799.28     94.48 o 
  -9   4 -11        1.16      -18.29     43.01 o 
  -8   4 -11        3.62      -27.09     58.93 o 
  -7   4 -11       17.60       59.26     45.72 o 
  -6   4 -11       81.15      123.95     57.23 o 
  -5   4 -11       59.45       23.03     51.14 o 
  -4   4 -11      347.69      316.98     51.48 o 
  -3   4 -11      408.90      318.34     49.11 o 
  -2   4 -11      236.28      249.59     44.70 o 
  -1   4 -11      526.49      424.67     60.96 o 
   0   4 -11      737.28      733.87     66.38 o 
   1   4 -11      443.26      513.74     58.59 o 
  -8   5 -11      110.49      160.18     69.42 o 
  -7   5 -11      165.22       96.52     60.28 o 
  -6   5 -11      162.94      181.86     53.51 o 
  -5   5 -11      157.92      189.31     59.94 o 
  -4   5 -11      307.01      250.94     49.78 o 
  -3   5 -11      821.05      617.71     71.79 o 
  -2   5 -11      599.73      593.32     61.97 o 
  -1   5 -11      882.49      830.38     72.81 o 
   0   5 -11      983.11     1118.58     91.10 o 
   1   5 -11      472.72      553.36     73.15 o 
  -8   6 -11       28.96       23.03     59.60 o 
  -7   6 -11        2.74       40.64     61.97 o 
  -6   6 -11       33.60       80.26     60.28 o 
  -5   6 -11       71.05      109.39     47.07 o 
  -4   6 -11      129.01      110.74     44.70 o 
  -3   6 -11       54.43       57.91     53.85 o 
  -2   6 -11       80.28       23.03     51.48 o 
  -1   6 -11      157.68      134.45     59.94 o 
   0   6 -11      502.35      630.58     82.29 o 
   1   6 -11      503.84      654.96     83.31 o 
  -7   7 -11       70.98       89.41     50.46 o 
  -6   7 -11       79.33       87.03     63.33 o 
  -5   7 -11      199.27      141.22     50.12 o 
  -4   7 -11      672.28      554.72     70.10 o 
  -3   7 -11     1551.51     1310.26     93.47 o 
  -2   7 -11      833.12      667.49     73.15 o 
  -1   7 -11       86.78       95.16     61.64 o 
   0   7 -11      296.51      362.36     77.55 o 
   1   7 -11      264.56      307.50     62.65 o 
  -7   8 -11       11.31       25.74     65.36 o 
  -6   8 -11       40.08       78.57     50.46 o 
  -5   8 -11       21.99      -19.30     41.32 o 
  -4   8 -11       92.70       64.68     47.75 o 
  -3   8 -11       32.66       -7.79     40.98 o 
  -2   8 -11      226.54      280.07     59.26 o 
  -1   8 -11      188.22      206.24     71.46 o 
   0   8 -11        7.07       14.56     47.75 o 
   1   8 -11       11.31      -24.72     48.43 o 
  -6   9 -11       58.86       89.74     53.17 o 
  -5   9 -11       77.37       92.11     68.07 o 
  -4   9 -11      105.96      139.53     52.49 o 
  -3   9 -11      182.74      189.65     70.78 o 
  -2   9 -11      251.67      404.30    128.35 o 
  -1   9 -11      288.74      401.11     51.79 o 
   0   9 -11      543.08      581.89     59.07 o 
   1   9 -11      563.54      605.27     57.38 o 
   2   9 -11      191.51      146.98     52.15 o 
  -5  10 -11       14.54       22.01     65.36 o 
  -4  10 -11       11.41       16.93     47.75 o 
  -3  10 -11       35.62       20.66     65.70 o 
  -2  10 -11       13.85        7.45     48.77 o 
  -1  10 -11        0.79       14.44     46.40 o 
   0  10 -11      102.24       93.74     49.80 o 
   1  10 -11      179.81      171.93     46.51 o 
   2  10 -11       78.48       64.34     46.73 o 
  -3  11 -11       42.54       24.04     52.15 o 
  -2  11 -11       97.72      146.30     75.86 o 
  -1  11 -11       63.48      125.65     69.42 o 
   0  11 -11       53.20      103.24     53.24 o 
   1  11 -11       96.49      147.87     53.08 o 
   2  11 -11      163.35      230.62     63.67 o 
   3  11 -11       47.56      113.79     69.09 o 
   1  12 -11       12.97       15.24     55.54 o 
 -10   0 -10        1.07      -66.38     53.17 o 
  -9   0 -10        0.67      -49.78     33.19 o 
  -8   0 -10       69.73       57.23     50.12 o 
  -7   0 -10      433.34      376.25     59.26 o 
  -6   0 -10      355.71      452.44     58.25 o 
  -5   0 -10     1563.90     1363.43     75.86 o 
  -4   0 -10     1947.67     2115.24     83.99 o 
  -3   0 -10     1173.93     1118.58     60.62 o 
  -2   0 -10     3759.14     3967.35    102.27 o 
  -1   0 -10     1991.89     2232.42     72.47 o 
   0   0 -10     2348.89     2372.28     72.47 o 
 -10   1 -10        4.74      -58.42     38.95 o 
  -9   1 -10       42.39      -38.03     25.35 o 
  -8   1 -10        0.55      -16.03     27.58 o 
  -7   1 -10       94.38       60.83     29.31 o 
  -6   1 -10       20.28       47.05     24.40 o 
  -5   1 -10       13.31       56.10     26.28 o 
  -4   1 -10      396.10      334.22     31.24 o 
  -3   1 -10      212.81      196.26     27.06 o 
  -2   1 -10      374.38      359.18     26.22 o 
  -1   1 -10     1545.87     1596.87     43.61 o 
   0   1 -10      441.64      438.91     25.56 o 
  -9   2 -10       89.41      -49.78     52.49 o 
  -8   2 -10      150.31      135.12     47.07 o 
  -7   2 -10       97.50      100.49     46.40 o 
  -6   2 -10      423.42      476.78     40.52 o 
  -5   2 -10     1432.99     1561.59     56.63 o 
  -4   2 -10      641.28      729.94     63.50 o 
  -3   2 -10     2500.34     2362.36    180.50 o 
  -2   2 -10      953.78     1032.31     36.40 o 
  -1   2 -10      442.67      457.92     24.61 o 
   0   2 -10     1029.77      983.79     64.68 o 
   1   2 -10     2037.18     2223.27     89.07 o 
  -9   3 -10       28.13      -25.74     54.52 o 
  -8   3 -10       34.28       -8.47     54.52 o 
  -7   3 -10       40.14       26.75     40.98 o 
  -6   3 -10       65.54       61.64     52.49 o 
  -5   3 -10       67.19       15.58     35.56 o 
  -4   3 -10      279.62      341.57     91.78 o 
  -3   3 -10       73.81       72.70     19.93 o 
  -2   3 -10       43.41       23.88     17.84 o 
  -1   3 -10      701.92      665.12     61.97 o 
   0   3 -10     2241.74     2278.81     98.55 o 
   1   3 -10     1397.99     1490.76     79.25 o 
  -9   4 -10      222.68      165.94     67.39 o 
  -8   4 -10      296.86      245.53     59.60 o 
  -6   4 -10      352.50      328.83     56.56 o 
  -5   4 -10      252.10      266.86     57.57 o 
  -4   4 -10      529.82      423.66     61.64 o 
  -3   4 -10      666.05      597.73     65.02 o 
  -2   4 -10      757.03      753.51     62.31 o 
  -1   4 -10     1829.04     1869.72     96.52 o 
   0   4 -10     3185.78     3327.97    122.59 o 
   1   4 -10     2784.52     3015.05    120.90 o 
  -9   5 -10       53.56       47.75     52.49 o 
  -8   5 -10       38.77       35.90     63.67 o 
  -7   5 -10        1.43       13.21     42.67 o 
  -6   5 -10      109.79      124.63     56.56 o 
  -5   5 -10       17.89       11.85     36.57 o 
  -4   5 -10      175.88      205.90     55.54 o 
  -3   5 -10      688.51      709.48     72.47 o 
  -2   5 -10      537.92      453.46     63.67 o 
  -1   5 -10      732.87      699.32     72.47 o 
   0   5 -10       45.08       -2.71     49.11 o 
   1   5 -10     1478.17     1676.34     96.18 o 
  -8   6 -10       45.76       11.85     60.96 o 
  -7   6 -10       44.27       76.20     61.30 o 
  -6   6 -10      130.05       82.63     46.06 o 
  -5   6 -10      341.29      357.28     68.75 o 
  -4   6 -10      168.52      160.18     47.41 o 
  -3   6 -10      187.35      196.42     57.91 o 
  -2   6 -10      596.08      527.63     61.64 o 
  -1   6 -10      762.84      841.56     75.18 o 
   0   6 -10     1491.12     1537.16    104.98 o 
   1   6 -10     2322.64     2721.77    126.66 o 
  -8   7 -10        4.22       29.12     51.48 o 
  -7   7 -10       18.26       60.28     48.43 o 
  -6   7 -10       25.04       37.59     59.94 o 
  -5   7 -10       67.68       73.83     46.40 o 
  -4   7 -10      157.95      195.74     62.65 o 
  -3   7 -10       79.41      140.54     58.93 o 
  -2   7 -10      337.55      291.58     66.38 o 
  -1   7 -10      179.16      295.13     36.09 o 
   0   7 -10       16.53       -8.39     31.59 o 
   1   7 -10      240.96      208.04     38.15 o 
  -7   8 -10       31.12       -2.03     65.70 o 
  -6   8 -10       64.16       75.52     48.77 o 
  -5   8 -10      133.06      105.66     64.01 o 
  -4   8 -10      286.98      260.09     70.78 o 
  -3   8 -10      371.37      376.58     71.79 o 
  -2   8 -10      150.08      280.96    123.78 o 
  -1   8 -10      393.91      402.94     67.56 o 
   0   8 -10     1158.59     1149.64     68.93 o 
   1   8 -10     1059.40     1236.53     74.84 o 
   2   8 -10     1111.05     1269.62     95.16 o 
   3   8 -10      335.05      340.01     57.91 o 
  -6   9 -10        6.07        0.00     65.02 o 
  -5   9 -10       35.05       61.30     62.31 o 
  -4   9 -10       63.53       73.49     61.30 o 
  -3   9 -10      141.27      140.20     64.68 o 
  -2   9 -10      336.85      417.53     73.32 o 
  -1   9 -10      318.38      306.16     45.72 o 
   0   9 -10      113.12       85.27     33.27 o 
   1   9 -10       33.96        1.02     44.55 o 
   2   9 -10       23.63       11.51     47.75 o 
   3   9 -10       70.70       48.09     61.30 o 
  -5  10 -10       33.12        7.45     47.07 o 
  -4  10 -10       18.30       48.43     46.73 o 
  -3  10 -10      193.54      186.26     57.23 o 
  -2  10 -10      310.57      417.45     86.36 o 
  -1  10 -10      296.06      302.31     47.04 o 
   0  10 -10      405.49      423.41     45.59 o 
   1  10 -10      251.08      288.54     47.76 o 
   2  10 -10       93.70       71.12     57.23 o 
   3  10 -10       14.03       24.72     72.81 o 
   4  10 -10      142.22      109.39     50.46 o 
  -4  11 -10        0.03       49.11     51.48 o 
  -3  11 -10        3.26      -36.57     45.38 o 
  -2  11 -10        9.42       43.01     51.48 o 
  -1  11 -10        2.23       20.96     34.74 o 
   0  11 -10        6.05       15.51     37.47 o 
   1  11 -10        9.94       28.84     35.11 o 
   2  11 -10       43.75       31.83     50.80 o 
   3  11 -10       35.04      -26.08     77.89 o 
   4  11 -10        7.61       -1.02     69.09 o 
  -1  12 -10       68.26       27.23     33.47 o 
   0  12 -10       57.79       61.30     60.28 o 
   1  12 -10       39.24       69.42     47.41 o 
   2  12 -10       10.93      -14.56     51.14 o 
 -10   1  -9        8.13      -56.86     38.31 o 
  -9   1  -9        2.46      -68.58     45.72 o 
  -8   1  -9       97.84      -29.32     31.17 o 
  -7   1  -9       22.53       -4.75     48.43 o 
  -6   1  -9       32.62       44.46     26.69 o 
  -5   1  -9      273.01      333.50     32.45 o 
  -4   1  -9     2518.96     2520.70     62.43 o 
  -3   1  -9     3550.56     3475.12     81.62 o 
  -2   1  -9      815.75      677.51     30.89 o 
  -1   1  -9     3425.12     3359.83     68.24 o 
   0   1  -9     3821.43     3635.63     57.10 o 
 -10   2  -9       35.85      -50.46     54.86 o 
  -9   2  -9       44.65      -53.34     35.56 o 
  -8   2  -9        4.39      -41.70     54.52 o 
  -7   2  -9       39.51       -8.07     39.11 o 
  -6   2  -9       15.96       35.19     26.50 o 
  -5   2  -9      727.92      752.39     45.38 o 
  -4   2  -9      630.53      667.08     40.98 o 
  -3   2  -9     1259.77     1148.37     39.75 o 
  -2   2  -9      775.62      746.45     29.44 o 
  -1   2  -9     1013.51      964.56     29.43 o 
   0   2  -9      843.68      887.62     55.20 o 
   1   2  -9      321.72      356.60     38.95 o 
  -9   3  -9      200.52      125.30     49.78 o 
  -7   3  -9      349.74      249.93     61.30 o 
  -6   3  -9      512.85      438.84     90.93 o 
  -5   3  -9     1465.87     1498.75     52.13 o 
  -4   3  -9      807.45      749.05     89.41 o 
  -3   3  -9     1656.28     1848.97     70.95 o 
  -2   3  -9     2272.29     2300.27    147.82 o 
  -1   3  -9     2834.74     2946.98    101.60 o 
   0   3  -9      899.76      931.30     65.70 o 
   1   3  -9     1690.43     1693.95     79.25 o 
  -9   4  -9        1.47      -27.77     56.22 o 
  -8   4  -9        8.72       20.66     57.57 o 
  -7   4  -9       24.77       17.27     42.33 o 
  -6   4  -9       22.78       53.85     53.17 o 
  -5   4  -9      181.02      194.73     44.70 o 
  -4   4  -9      135.88      100.92     47.07 o 
  -3   4  -9       97.42       30.48     31.49 o 
  -2   4  -9     1333.70     1225.93     77.89 o 
  -1   4  -9      608.34      645.48     57.57 o 
   0   4  -9      215.97      270.92     52.49 o 
   1   4  -9     1408.15     1536.48     82.97 o 
  -9   5  -9       56.67       65.02     51.48 o 
  -8   5  -9      132.25      101.26     52.49 o 
  -7   5  -9      236.77      226.22     68.07 o 
  -6   5  -9      374.58      381.66     68.75 o 
  -5   5  -9      550.97      495.79     60.62 o 
  -4   5  -9      429.15      446.01     64.34 o 
  -3   5  -9      900.43      910.64     70.10 o 
  -2   5  -9      171.80      218.43     52.15 o 
  -1   5  -9      992.02      985.15     71.12 o 
   0   5  -9     1153.02     1307.55     82.63 o 
   1   5  -9      968.20     1177.17     85.34 o 
  -8   6  -9       32.06        5.76     62.65 o 
  -7   6  -9       33.94       31.49     58.25 o 
  -6   6  -9      142.64      206.24     53.85 o 
  -5   6  -9      189.15      223.85     61.64 o 
  -4   6  -9      180.26       99.56     41.99 o 
  -3   6  -9      662.88      662.07     72.81 o 
  -2   6  -9     1323.26     1466.17    221.65 o 
  -1   6  -9      864.56      930.79     49.64 o 
   0   6  -9      438.07      375.94     49.27 o 
   1   6  -9      279.26      234.67     45.38 o 
  -8   7  -9        2.50       28.11     48.77 o 
  -7   7  -9       25.26        2.03     46.40 o 
  -6   7  -9       96.64       77.55     47.07 o 
  -5   7  -9      226.41      244.17     54.86 o 
  -4   7  -9      172.52      235.37     62.99 o 
  -3   7  -9      424.23      794.64    249.59 o 
  -2   7  -9      182.49      303.09     68.24 o 
  -1   7  -9       58.18       58.53     27.16 o 
   0   7  -9      212.67      199.90     32.39 o 
   1   7  -9     1669.85     2253.34    184.23 o 
   2   7  -9     3957.60     4826.85    158.15 o 
   3   7  -9     1197.61     1216.11     75.18 o 
  -7   8  -9       50.61       63.33     66.72 o 
  -6   8  -9        1.03       39.28     62.65 o 
  -5   8  -9      162.84      153.41     50.80 o 
  -4   8  -9      138.50      200.48     52.83 o 
  -3   8  -9       17.89       36.57     39.96 o 
  -2   8  -9       94.69      150.41     41.32 o 
  -1   8  -9      428.13      314.96     38.30 o 
   0   8  -9      400.65      448.35     47.98 o 
   1   8  -9       76.73       51.27     34.23 o 
   2   8  -9       20.13      -23.37     38.61 o 
   3   8  -9       75.40       81.95     49.44 o 
   4   8  -9       45.67       67.39     40.98 o 
  -6   9  -9       13.04      -18.63     43.35 o 
  -5   9  -9        6.93       18.96     58.59 o 
  -4   9  -9       34.87       98.21     61.64 o 
  -3   9  -9      129.06       82.29     46.73 o 
  -2   9  -9       30.28       39.23     57.06 o 
  -1   9  -9      209.67      269.49     43.47 o 
   0   9  -9      766.39      841.66     59.87 o 
   1   9  -9      844.37      966.63     60.52 o 
   2   9  -9      466.20      464.30     67.05 o 
   3   9  -9      268.45      354.57     70.78 o 
   4   9  -9      156.86       99.56     69.42 o 
   5   9  -9       73.16       75.52     48.77 o 
  -5  10  -9       21.98       59.26     65.70 o 
  -4  10  -9       14.43       35.56     60.96 o 
  -3  10  -9        5.76       23.37     45.04 o 
  -2  10  -9       26.27       19.13     30.36 o 
  -1  10  -9       14.63        8.23     27.42 o 
   0  10  -9       32.24        9.84     40.52 o 
   1  10  -9       46.92       44.65     38.90 o 
   2  10  -9        7.98      -33.19     53.85 o 
   3  10  -9       53.76       66.04     58.25 o 
   4  10  -9       25.28       43.35     73.83 o 
   5  10  -9       44.12       48.77     47.41 o 
  -4  11  -9       46.11       56.22     50.80 o 
  -3  11  -9       60.89       50.80     66.38 o 
  -2  11  -9      117.20      123.68     38.95 o 
  -1  11  -9      332.94      291.69     49.67 o 
   0  11  -9      411.86      444.59     54.35 o 
   1  11  -9      360.38      399.41     52.22 o 
   2  11  -9      101.70      105.66     48.43 o 
   3  11  -9       16.60       18.29     43.35 o 
   4  11  -9        7.30        6.77     58.93 o 
   5  11  -9       37.29       53.51     55.20 o 
  -2  12  -9       49.27       65.36     54.18 o 
  -1  12  -9        5.55       24.40     36.74 o 
   0  12  -9       19.03       38.18     37.57 o 
   1  12  -9       13.92       -2.03     45.04 o 
   2  12  -9       68.19      100.92     51.48 o 
   3  12  -9      100.53       62.65     65.36 o 
 -10   0  -8      167.13      163.57     65.36 o 
  -9   0  -8      114.30       83.99     52.83 o 
  -8   0  -8      208.79       17.61     45.38 o 
  -7   0  -8      773.40      555.73     55.88 o 
  -6   0  -8      130.77      107.02     39.62 o 
  -5   0  -8      435.65      428.06     47.75 o 
  -4   0  -8      237.92      221.48     30.14 o 
  -3   0  -8     3619.80     3728.59     92.45 o 
  -2   0  -8     3158.32     3493.91     85.68 o 
  -1   0  -8      225.25      237.74     27.77 o 
   0   0  -8     2834.48     3212.82     75.86 o 
 -10   1  -8       19.25       31.00     42.85 o 
  -9   1  -8        6.27      -69.59     46.40 o 
  -8   1  -8       60.79      -38.13     31.29 o 
  -7   1  -8      170.68       46.32     47.92 o 
  -6   1  -8      317.53      308.90     33.19 o 
  -5   1  -8      148.28      194.90     26.86 o 
  -4   1  -8      420.52      396.42     28.98 o 
  -3   1  -8     1267.73     1154.01     38.89 o 
  -2   1  -8     2688.10     2866.22     77.04 o 
  -1   1  -8      279.10      315.87     21.35 o 
   0   1  -8      854.74      844.73     50.80 o 
 -10   2  -8       31.19       -3.20     38.44 o 
  -9   2  -8       30.25      -16.94     61.30 o 
  -8   2  -8       79.71       23.48     28.62 o 
  -7   2  -8      157.97       48.92     93.30 o 
  -6   2  -8      700.72      605.22     79.08 o 
  -5   2  -8      449.08      451.39     34.58 o 
  -4   2  -8      253.55      261.32     47.41 o 
  -3   2  -8      791.40      688.71     29.30 o 
  -2   2  -8     1018.65     1023.59     32.60 o 
  -1   2  -8     7188.70     7201.85    236.89 o 
   0   2  -8     5864.23     7058.59    141.90 o 
   1   2  -8     3717.21     3887.09    105.32 o 
  -9   3  -8        4.03      -76.20     50.80 o 
  -8   3  -8       41.31       61.67     33.19 o 
  -7   3  -8       26.54       -1.72     33.53 o 
  -6   3  -8      174.52      110.32     57.91 o 
  -5   3  -8       78.76       62.76     29.80 o 
  -4   3  -8      462.06      411.70     28.30 o 
  -3   3  -8      919.21      894.19    110.74 o 
  -2   3  -8      190.37      203.65     24.04 o 
  -1   3  -8     1306.78     1371.55     68.41 o 
   0   3  -8     1030.91     1143.64     64.34 o 
   1   3  -8     1829.16     2272.38     87.03 o 
  -7   4  -8      504.61      475.47     72.13 o 
  -6   4  -8      300.82      207.31     31.32 o 
  -5   4  -8      327.83      149.40     77.55 o 
  -4   4  -8      632.61      611.15     43.52 o 
  -3   4  -8      970.56     1058.32    145.96 o 
  -2   4  -8     3158.26     3483.54    246.37 o 
  -1   4  -8     2801.81     2741.41    101.26 o 
   0   4  -8     2194.25     2400.73    100.58 o 
   1   4  -8     2175.05     2359.07     99.56 o 
  -9   5  -8        0.73      -67.73     57.91 o 
  -8   5  -8        7.58       11.85     58.93 o 
  -7   5  -8       36.42       51.81     59.94 o 
  -6   5  -8      128.80      128.69     48.09 o 
  -5   5  -8      390.94      429.41     64.34 o 
  -4   5  -8     1452.10     1318.39     81.62 o 
  -3   5  -8      357.25      260.09     44.70 o 
  -2   5  -8       98.66      147.58     54.02 o 
  -1   5  -8      522.56      555.89     58.08 o 
   0   5  -8     1027.17      968.75     45.07 o 
   1   5  -8      287.17      284.26     45.21 o 
  -9   6  -8       21.64       22.01     67.73 o 
  -8   6  -8       27.58       88.05     68.07 o 
  -7   6  -8       26.80      103.63     64.68 o 
  -6   6  -8      338.91      341.36     58.25 o 
  -5   6  -8      628.00      545.91     73.15 o 
  -4   6  -8      479.10      449.73     57.91 o 
  -3   6  -8      705.21      984.27    226.56 o 
  -2   6  -8      249.34      244.17     45.89 o 
  -1   6  -8       67.09       44.86     21.89 o 
   0   6  -8      308.89      343.02     36.46 o 
   1   6  -8     1924.35     2108.67     76.54 o 
   2   6  -8     1955.36     2620.18    110.40 o 
   3   6  -8      405.73      369.47     57.23 o 
  -8   7  -8        9.60       36.24     66.04 o 
  -7   7  -8       30.64       36.24     46.06 o 
  -6   7  -8       45.82       55.54     45.38 o 
  -5   7  -8      112.56       60.96     55.88 o 
  -4   7  -8      124.48      134.78     56.56 o 
  -3   7  -8       49.19      100.96     77.04 o 
  -2   7  -8        2.17       -2.09     25.93 o 
  -1   7  -8      186.34      133.87     48.94 o 
   0   7  -8        1.54      -22.42     26.46 o 
   1   7  -8      305.18      312.68     38.42 o 
   2   7  -8      127.25       98.89     46.06 o 
   3   7  -8      391.15      376.92     61.97 o 
   4   7  -8       93.54       66.04     54.18 o 
  -8   8  -8        4.71      -19.30     50.46 o 
  -7   8  -8        5.76       27.09     47.75 o 
  -6   8  -8       39.85       33.19     60.62 o 
  -5   8  -8      232.20      167.63     50.80 o 
  -4   8  -8      193.30      193.37     60.96 o 
  -3   8  -8      119.52      185.92     39.96 o 
  -2   8  -8       10.88      -14.82     28.24 o 
  -1   8  -8       53.14       29.34     31.51 o 
   0   8  -8       39.04       50.42     31.85 o 
   1   8  -8       57.73       50.87     33.17 o 
   2   8  -8      559.37      740.30     72.13 o 
   3   8  -8     1269.38     1493.13     87.37 o 
   4   8  -8      896.71     1175.47     89.07 o 
   5   8  -8      304.10      331.88     52.15 o 
  -7   9  -8       39.27       60.96     68.75 o 
  -6   9  -8       43.70      114.13     67.05 o 
  -5   9  -8      123.54       90.08     49.78 o 
  -4   9  -8       56.72       46.06     44.36 o 
  -3   9  -8       24.63       18.29     40.98 o 
  -2   9  -8      239.59      209.88     38.15 o 
  -1   9  -8      118.66      148.84     34.80 o 
   0   9  -8        8.86       17.83     36.93 o 
   1   9  -8       29.50      -16.16     33.40 o 
   2   9  -8      103.22       99.23     43.35 o 
   3   9  -8      206.57      230.96     59.94 o 
   4   9  -8      108.74       66.38     55.54 o 
   5   9  -8       31.44      -34.88     65.70 o 
  -6  10  -8       78.39       74.50     53.17 o 
  -5  10  -8       34.46       54.86     65.36 o 
  -4  10  -8      128.83      122.93     63.33 o 
  -3  10  -8      273.89      203.19     55.20 o 
  -2  10  -8      134.01       90.63     30.89 o 
  -1  10  -8      175.64      147.06     44.19 o 
   0  10  -8      415.78      471.96     48.87 o 
   1  10  -8      176.03      256.41     58.08 o 
   2  10  -8       82.56       72.81     56.22 o 
   3  10  -8       69.61      145.96     62.31 o 
   4  10  -8      177.21      158.15     61.64 o 
   5  10  -8      157.19      219.11     82.29 o 
   6  10  -8      174.57      149.35     52.83 o 
  -4  11  -8       20.49       36.91     47.41 o 
  -3  11  -8       23.95       52.83     64.34 o 
  -2  11  -8        9.75       19.48     29.50 o 
  -1  11  -8        3.35       -4.81     28.04 o 
   0  11  -8       41.72       64.25     38.05 o 
   1  11  -8       57.40      122.68     41.06 o 
   2  11  -8       40.19       75.18     60.62 o 
   3  11  -8       11.03       -6.77     43.35 o 
   4  11  -8       16.95      -11.51     42.33 o 
   5  11  -8        4.51      -13.55     68.41 o 
   6  11  -8        1.05      -59.26     71.46 o 
  -3  12  -8      110.82       50.12     66.38 o 
  -2  12  -8      107.69      123.04     42.65 o 
  -1  12  -8      151.03      137.22     45.34 o 
   0  12  -8      229.85      316.56     47.57 o 
   1  12  -8      198.21      171.70     54.52 o 
   2  12  -8       81.02       88.05     65.02 o 
   3  12  -8      142.31      175.08     55.88 o 
   4  12  -8       74.17       44.36     48.09 o 
 -10   1  -7      117.91       82.13     42.16 o 
  -9   1  -7      113.09       48.64     99.73 o 
  -8   1  -7      134.86       -6.94     31.37 o 
  -7   1  -7       59.11      -38.03     25.35 o 
  -6   1  -7      328.35      337.74     34.54 o 
  -5   1  -7      898.26      792.67     38.53 o 
  -4   1  -7      603.87      622.91     30.57 o 
  -3   1  -7       94.08       81.99     17.49 o 
  -2   1  -7      767.73      756.38     27.82 o 
  -1   1  -7     3560.61     4001.56     56.30 o 
   0   1  -7     7459.84     7694.57    142.91 o 
 -10   2  -7        1.10      -23.67     49.44 o 
  -9   2  -7       18.01      -27.56     46.90 o 
  -8   2  -7        7.45      -46.30     30.87 o 
  -7   2  -7        7.31      -15.46     26.75 o 
  -6   2  -7      574.47      407.28    132.75 o 
  -5   2  -7     1194.96     1078.92     60.96 o 
  -4   2  -7      174.06      177.60     22.16 o 
  -3   2  -7     2153.61     2343.56     48.23 o 
  -2   2  -7     1173.77     1329.41     57.40 o 
  -1   2  -7       44.78       42.83     12.20 o 
   0   2  -7      168.91      191.00     33.53 o 
   1   2  -7     3110.17     3473.93     94.48 o 
 -10   3  -7      151.49       33.19     44.70 o 
  -9   3  -7      306.67      319.00    153.41 o 
  -8   3  -7      482.98      514.58    162.72 o 
  -7   3  -7      261.43      334.69     67.22 o 
  -6   3  -7     1008.00      959.34     48.97 o 
  -5   3  -7      607.85      473.05     66.88 o 
  -4   3  -7      723.67      624.31     32.55 o 
  -3   3  -7     1876.87     1817.16    192.36 o 
  -2   3  -7     1259.00     1291.92     46.40 o 
  -1   3  -7     5703.70     6001.31    137.49 o 
   0   3  -7     5183.44     5815.05    134.78 o 
   1   3  -7     6629.93     7390.81    150.36 o 
 -10   4  -7       10.72      -76.20     50.80 o 
  -9   4  -7       38.38      -19.98     55.88 o 
  -8   4  -7       53.50       56.58     38.13 o 
  -7   4  -7        9.06        9.20     29.80 o 
  -6   4  -7       31.57       -4.48     26.60 o 
  -5   4  -7       42.83       19.16     26.92 o 
  -4   4  -7       39.32       -3.33     18.90 o 
  -3   4  -7      801.55      642.02     53.17 o 
  -2   4  -7      860.77      916.59     52.57 o 
  -1   4  -7      160.04      134.26     22.00 o 
   0   4  -7     2959.05     2918.92    271.77 o 
   1   4  -7     1185.18     1336.80     46.32 o 
  -9   5  -7       91.48       15.92     60.96 o 
  -8   5  -7      178.09      147.65     64.68 o 
  -7   5  -7      318.00      276.34     56.22 o 
  -6   5  -7      550.93      608.56     75.86 o 
  -5   5  -7      281.78      232.32     47.07 o 
  -4   5  -7     1292.73     1595.72    326.63 o 
  -3   5  -7     2660.82     3061.93    253.48 o 
  -2   5  -7     1381.41     1514.67     44.99 o 
  -1   5  -7     2836.30     2823.21    270.64 o 
   0   5  -7     3296.32     3297.05     40.84 o 
   1   5  -7     3040.85     3147.21    137.66 o 
   2   5  -7     1387.00     1749.49     80.60 o 
   3   5  -7      988.50      955.69     55.88 o 
  -9   6  -7       22.73      -16.26     64.01 o 
  -8   6  -7       22.97        1.69     63.33 o 
  -7   6  -7       20.31       70.10     62.65 o 
  -6   6  -7       52.54      100.92     45.38 o 
  -5   6  -7      160.65      128.35     54.52 o 
  -4   6  -7      809.02      818.19     69.09 o 
  -3   6  -7      376.32      490.81    104.98 o 
  -2   6  -7      114.32       84.54     23.29 o 
  -1   6  -7      123.07       97.94     24.64 o 
   0   6  -7     1465.19     1335.86    108.99 o 
   1   6  -7      473.49      571.34     37.42 o 
   2   6  -7      300.58      314.95     39.96 o 
   3   6  -7     1326.91     1519.89     75.52 o 
   4   6  -7      558.80      554.72     52.83 o 
  -8   7  -7        8.39       -5.76     66.72 o 
  -7   7  -7       60.29       88.39     62.65 o 
  -6   7  -7      321.55      340.01     60.62 o 
  -5   7  -7      225.34      159.85     58.59 o 
  -4   7  -7      491.77      479.54     59.94 o 
  -3   7  -7      681.40      752.85    140.03 o 
  -2   7  -7      133.07      106.26     25.02 o 
  -1   7  -7       71.67       18.14     24.16 o 
   0   7  -7      270.75      233.18     41.99 o 
   1   7  -7      473.55      583.24     44.82 o 
   2   7  -7      229.66      242.48     50.80 o 
   3   7  -7      784.95      728.45     56.89 o 
   4   7  -7      307.63      251.62     45.72 o 
   5   7  -7       97.39      114.80     40.98 o 
  -8   8  -7        6.75       22.01     65.36 o 
  -7   8  -7       60.92       73.83     66.04 o 
  -6   8  -7       20.96       45.04     45.38 o 
  -5   8  -7       43.94       26.75     55.54 o 
  -4   8  -7        1.77       -4.06     38.61 o 
  -3   8  -7      164.57      212.71     89.74 o 
  -2   8  -7      259.66      196.42     55.54 o 
  -1   8  -7        6.42       -5.66     29.13 o 
   0   8  -7      198.69      298.89     40.36 o 
   1   8  -7      316.15      309.00     37.77 o 
   2   8  -7       52.80       39.96     36.57 o 
   3   8  -7       72.59       86.70     51.48 o 
   4   8  -7      177.81      146.30     40.64 o 
   5   8  -7       44.14       38.61     46.40 o 
   6   8  -7       23.98        6.10     51.14 o 
  -7   9  -7        2.59       -2.03     45.72 o 
  -6   9  -7        5.32       43.69     48.43 o 
  -5   9  -7       39.96       49.78     59.26 o 
  -4   9  -7      198.72      245.53     65.36 o 
  -3   9  -7      477.25      434.27     52.32 o 
  -2   9  -7      429.59      341.52     39.59 o 
  -1   9  -7      436.77      344.98     39.57 o 
   0   9  -7      258.48      238.03     41.31 o 
   1   9  -7       13.91       18.54     27.58 o 
   2   9  -7       29.81       41.65     37.59 o 
   3   9  -7      141.35      190.66     46.06 o 
   4   9  -7      375.86      466.67     68.07 o 
   5   9  -7      248.39      205.90     59.60 o 
   6   9  -7      175.58      180.50     53.17 o 
  -6  10  -7        7.15       27.43     47.75 o 
  -5  10  -7       20.63       45.04     46.06 o 
  -4  10  -7       59.55       61.64     58.59 o 
  -3  10  -7       76.18       68.07     45.72 o 
  -2  10  -7       99.91       49.50     27.41 o 
  -1  10  -7      106.06       78.90     53.68 o 
   0  10  -7       71.88       68.78     39.30 o 
   1  10  -7      141.47      150.88     43.68 o 
   2  10  -7       89.61      116.16     57.23 o 
   3  10  -7      130.02      153.75     60.96 o 
   4  10  -7       82.31       65.36     45.38 o 
   5  10  -7      132.41      130.72     60.96 o 
   6  10  -7       22.33      -21.67     74.17 o 
   7  10  -7        1.47        4.06     48.77 o 
  -5  11  -7       64.40       36.91     47.07 o 
  -4  11  -7      172.65      222.50     56.56 o 
  -3  11  -7      160.52      109.72     64.34 o 
  -2  11  -7      187.86      132.80     42.33 o 
  -1  11  -7      446.27      420.78     61.80 o 
   0  11  -7      305.97      337.38     45.50 o 
   1  11  -7      128.12      139.54     45.65 o 
   2  11  -7      103.20       99.56     58.93 o 
   3  11  -7      190.54      241.12     67.05 o 
   4  11  -7      167.08      280.07     71.12 o 
   5  11  -7      230.80      260.76     55.88 o 
   6  11  -7      166.33      225.88     70.10 o 
  -3  12  -7       12.85       -1.35     44.36 o 
  -2  12  -7        1.92      -26.82     34.45 o 
  -1  12  -7       14.94       -0.29     38.89 o 
   0  12  -7        5.99       32.41     36.24 o 
   1  12  -7       51.10       60.62     44.70 o 
   2  12  -7      123.85      110.06     63.33 o 
   3  12  -7       49.46       57.23     64.34 o 
   4  12  -7       45.56       72.13     68.75 o 
 -10   0  -6      237.39      233.67     65.70 o 
  -8   0  -6       93.08       12.87     33.87 o 
  -7   0  -6       48.45      -53.85     35.90 o 
  -6   0  -6     1109.27      832.41     55.20 o 
  -5   0  -6     3136.81     2871.12     89.07 o 
  -4   0  -6     7155.59     6673.54    121.24 o 
  -3   0  -6     1363.68     1429.13     53.17 o 
  -2   0  -6     2446.20     2503.68     61.97 o 
  -1   0  -6    12669.56    13678.63    154.43 o 
   0   0  -6     2135.86     2271.70     54.18 o 
 -10   1  -6        9.84       15.87     40.77 o 
  -9   1  -6      133.77       43.64     43.18 o 
  -8   1  -6       93.07       44.83     28.44 o 
  -7   1  -6      243.66      183.28     29.69 o 
  -6   1  -6      297.56      235.63     84.49 o 
  -5   1  -6      540.32      433.71     30.55 o 
  -4   1  -6      327.27      324.83     24.47 o 
  -3   1  -6      136.87      169.13     26.08 o 
  -2   1  -6      696.95      691.92     44.70 o 
  -1   1  -6     2761.02     3140.98     76.20 o 
   0   1  -6     3775.68     3912.90    167.30 o 
 -10   2  -6       41.40        2.34     35.13 o 
  -9   2  -6      117.57       36.73    111.93 o 
  -8   2  -6      153.35      115.21     67.22 o 
  -7   2  -6      513.44      439.09     43.52 o 
  -6   2  -6     1113.90      975.03     47.73 o 
  -5   2  -6      887.54      773.40    119.88 o 
  -4   2  -6     3231.22     2938.71     59.88 o 
  -3   2  -6     1264.37     1332.04     98.55 o 
  -2   2  -6      564.32      513.60     20.83 o 
  -1   2  -6     2412.22     2898.48    160.35 o 
   0   2  -6     1901.52     2071.89     69.42 o 
   1   2  -6      714.65      779.58     46.40 o 
 -10   3  -6       61.09       24.72     69.76 o 
  -9   3  -6       48.70      -26.22     73.83 o 
  -8   3  -6       83.55       93.06     71.46 o 
  -7   3  -6       68.41      122.43     30.58 o 
  -6   3  -6      176.46      208.76     48.77 o 
  -5   3  -6      618.54      610.08     36.37 o 
  -4   3  -6      809.01      761.96     49.27 o 
  -3   3  -6     1158.35      982.77     64.51 o 
  -2   3  -6      365.69      476.85     66.72 o 
  -1   3  -6      331.32      287.52     34.54 o 
   0   3  -6      167.34      168.31     29.80 o 
   1   3  -6      672.16      714.56     50.80 o 
 -10   4  -6       79.41      -47.07     56.89 o 
  -9   4  -6      213.87      217.06    129.03 o 
  -8   4  -6      531.28      655.92    178.47 o 
  -7   4  -6      600.41      661.65    130.04 o 
  -6   4  -6      134.94      178.08     39.11 o 
  -5   4  -6      263.13      315.10     36.41 o 
  -4   4  -6     1763.55     2456.43    315.09 o 
  -3   4  -6     4300.49     5491.44    453.27 o 
  -2   4  -6     3491.41     3154.55     64.09 o 
  -1   4  -6     3399.29     3476.91    270.90 o 
   0   4  -6     2894.20     2809.45     73.84 o 
   1   4  -6     5208.66     5206.83    390.98 o 
   2   4  -6      504.89      638.70     46.73 o 
   3   4  -6     2375.23     2110.50     73.83 o 
 -10   5  -6        7.53      -33.53     42.33 o 
  -9   5  -6       46.38      -77.21     51.48 o 
  -8   5  -6       95.95      134.45     61.64 o 
  -7   5  -6      107.07      134.78     33.76 o 
  -6   5  -6      259.10      292.94     75.69 o 
  -5   5  -6       55.30       73.00     32.44 o 
  -4   5  -6      115.62      176.32     23.44 o 
  -3   5  -6      146.37      134.56     17.13 o 
  -2   5  -6      260.55      230.83     39.45 o 
  -1   5  -6     4658.89     5347.92    488.56 o 
   0   5  -6     5229.56     5805.33     91.94 o 
   1   5  -6     4453.62     4613.42    157.81 o 
   2   5  -6       98.58      136.82     37.59 o 
   3   5  -6      845.11      849.01     54.52 o 
   4   5  -6      499.18      541.51     47.41 o 
  -9   6  -6       12.91      -51.81     61.97 o 
  -8   6  -6       33.28       -1.35     60.96 o 
  -7   6  -6      120.66      111.08     49.11 o 
  -6   6  -6      450.43      481.91     73.49 o 
  -5   6  -6      336.76      324.43     50.80 o 
  -4   6  -6     1121.23     1233.55    251.79 o 
  -3   6  -6      739.92      750.88     71.98 o 
  -2   6  -6      595.47      738.33     98.99 o 
  -1   6  -6     1355.71     1476.54     64.58 o 
   0   6  -6     1803.46     2056.40    132.24 o 
   1   6  -6     2661.83     2892.46    122.76 o 
   2   6  -6     2031.23     2259.85     81.28 o 
   3   6  -6      152.03      146.98     33.53 o 
   4   6  -6      346.67      279.05     45.04 o 
   5   6  -6      200.20      172.71     38.95 o 
  -9   7  -6        4.60        8.47     69.76 o 
  -8   7  -6       20.89       14.22     66.38 o 
  -7   7  -6       21.30       41.65     62.65 o 
  -6   7  -6      122.01      104.64     45.38 o 
  -5   7  -6       82.11       23.37     52.49 o 
  -4   7  -6      137.96      143.25     43.35 o 
  -3   7  -6       31.67        4.93     22.34 o 
  -2   7  -6      201.91      192.79     26.69 o 
  -1   7  -6      121.90       76.03     24.66 o 
   0   7  -6      607.87      620.97     37.84 o 
   1   7  -6      295.33      289.18     32.38 o 
   2   7  -6      106.50      125.98     44.36 o 
   3   7  -6       53.83       58.25     43.69 o 
   4   7  -6       87.56       45.04     44.70 o 
   5   7  -6       21.39      -40.98     33.19 o 
   6   7  -6       41.81       26.42     33.87 o 
  -8   8  -6       60.22       79.58     70.44 o 
  -7   8  -6      122.56      137.83     66.38 o 
  -6   8  -6       75.82       86.36     61.30 o 
  -5   8  -6      125.52       90.08     45.72 o 
  -4   8  -6      403.76      379.29     66.04 o 
  -3   8  -6      487.16      391.48     36.34 o 
  -2   8  -6      145.49       77.30     25.44 o 
  -1   8  -6       75.12       12.49     28.13 o 
   0   8  -6      436.54      436.42     35.98 o 
   1   8  -6      302.61      339.56     56.39 o 
   2   8  -6       67.52      100.24     35.90 o 
   3   8  -6       72.14      111.76     37.93 o 
   4   8  -6      111.92       79.58     38.61 o 
   5   8  -6      338.75      346.44     47.07 o 
   6   8  -6       43.15       32.51     63.67 o 
  -7   9  -6       52.13        1.35     61.97 o 
  -6   9  -6       48.43       34.54     61.30 o 
  -5   9  -6       69.62       67.73     45.72 o 
  -4   9  -6       39.51       38.61     52.15 o 
  -3   9  -6       80.28       38.65     35.56 o 
  -2   9  -6      163.61      126.39     32.69 o 
  -1   9  -6      223.23      224.42     40.64 o 
   0   9  -6       92.61       98.10     32.33 o 
   1   9  -6      439.75      483.85     45.21 o 
   2   9  -6      259.22      343.06     57.57 o 
   3   9  -6      488.45      546.25     56.89 o 
   4   9  -6       45.19       23.37     37.93 o 
   5   9  -6       17.77       21.00     38.61 o 
   6   9  -6       11.72      -41.32     54.52 o 
   7   9  -6       13.06       -0.34     39.28 o 
  -6  10  -6       38.10        2.71     61.64 o 
  -5  10  -6       34.64       11.85     43.01 o 
  -4  10  -6      143.26      115.14     47.75 o 
  -3  10  -6      169.80      128.25     31.30 o 
  -2  10  -6      233.31      200.21     44.19 o 
  -1  10  -6      856.04      837.99     70.61 o 
   0  10  -6      761.09      779.34     54.27 o 
   1  10  -6      310.96      274.01     37.14 o 
   2  10  -6       58.47       55.54     39.28 o 
   3  10  -6       64.18       87.03     55.88 o 
   4  10  -6      258.40      295.31     53.17 o 
   5  10  -6      304.04      244.85     53.51 o 
   6  10  -6      355.87      294.63     64.68 o 
   7  10  -6      137.31      125.30     53.51 o 
  -5  11  -6       38.44       10.16     44.03 o 
  -4  11  -6       24.41       33.19     44.70 o 
  -3  11  -6        0.67        8.14     31.87 o 
  -2  11  -6       18.84      -23.75     28.08 o 
  -1  11  -6      119.03       82.11     30.18 o 
   0  11  -6       71.08       88.28     34.00 o 
   1  11  -6       38.30       42.53     42.84 o 
   2  11  -6       44.75       87.03     55.88 o 
   3  11  -6        4.09      -37.93     54.52 o 
   4  11  -6       12.51       19.30     45.38 o 
   5  11  -6       15.41       11.18     45.72 o 
   6  11  -6       18.56       44.36     46.06 o 
  -3  12  -6      148.38      110.06     64.34 o 
  -2  12  -6      173.46      185.13     76.54 o 
  -1  12  -6      262.45      275.04     38.97 o 
   0  12  -6      319.63      377.86     46.30 o 
   1  12  -6      187.22      163.23     47.75 o 
   2  12  -6       48.22       71.12     45.38 o 
   3  12  -6      116.79      147.32     51.81 o 
   4  12  -6       70.81       59.94     64.68 o 
 -11   1  -5       71.15       55.40     37.76 o 
 -10   1  -5      160.90      214.50     46.71 o 
  -9   1  -5      126.34      131.92     70.10 o 
  -8   1  -5      446.75      416.12    173.05 o 
  -7   1  -5      589.23      473.92    121.92 o 
  -6   1  -5      356.88      241.29     30.29 o 
  -5   1  -5     2540.53     2170.94     96.18 o 
  -4   1  -5     2619.80     2629.06    191.68 o 
  -3   1  -5     4339.22     4113.38    269.23 o 
  -2   1  -5     5782.10     5563.17     60.53 o 
  -1   1  -5     8298.08     9520.69    277.02 o 
   0   1  -5     4585.43     4686.88    306.65 o 
 -11   2  -5       14.72       12.61     43.35 o 
 -10   2  -5       48.13       15.76     41.57 o 
  -9   2  -5       48.58        5.27     39.79 o 
  -8   2  -5      578.61      524.85    193.37 o 
  -7   2  -5      400.88      363.56    113.11 o 
  -6   2  -5      997.44      970.21     78.40 o 
  -5   2  -5       37.06       23.91     21.30 o 
  -4   2  -5       50.26        1.91     47.58 o 
  -3   2  -5      596.11      534.19     29.29 o 
  -2   2  -5     2632.78     2737.06     41.64 o 
  -1   2  -5     2249.49     2227.62     56.72 o 
   0   2  -5      208.00      181.52     28.45 o 
   1   2  -5     1226.74     1113.84     46.73 o 
 -10   3  -5       77.16        9.01     77.21 o 
  -9   3  -5      293.83      300.86    173.05 o 
  -8   3  -5      349.73      336.26    148.33 o 
  -7   3  -5      103.62      102.16     39.45 o 
  -6   3  -5      199.46      196.37     31.22 o 
  -5   3  -5      285.77      279.66     29.41 o 
  -4   3  -5     2169.07     2246.01    204.38 o 
  -3   3  -5     5369.64     6595.40    585.51 o 
  -2   3  -5     9303.59     8612.79    151.48 o 
  -1   3  -5     4295.92     3791.66    234.26 o 
   0   3  -5     1675.03     1602.01    110.06 o 
   1   3  -5     4072.16     4795.31     87.54 o 
   2   3  -5     2479.91     2270.01     63.67 o 
 -10   4  -5        2.68      -52.73     62.65 o 
  -9   4  -5       14.02      -28.36     77.38 o 
  -8   4  -5       46.41       48.94     60.45 o 
  -7   4  -5       13.31       20.35     28.96 o 
  -6   4  -5       84.58       64.58     42.50 o 
  -5   4  -5      154.39      176.00     27.43 o 
  -4   4  -5       65.81      138.51     26.02 o 
  -3   4  -5     1703.95     1726.34     77.08 o 
  -2   4  -5     2743.34     2876.51    271.87 o 
  -1   4  -5     1438.91     1533.19     77.93 o 
   0   4  -5      782.87      980.17     93.13 o 
   1   4  -5      966.76     1196.08     38.61 o 
   2   4  -5     3007.49     3071.60     80.26 o 
   3   4  -5     2960.51     3740.11     92.11 o 
   4   4  -5      174.44      143.93     27.77 o 
 -10   5  -5       30.25      -56.89     37.93 o 
  -9   5  -5       80.64      -10.50     58.93 o 
  -8   5  -5      197.47      242.20     75.35 o 
  -7   5  -5      303.45      280.20    112.09 o 
  -6   5  -5      180.36      217.60     74.84 o 
  -5   5  -5      658.14      715.50    144.78 o 
  -4   5  -5     1846.84     2244.54    169.56 o 
  -3   5  -5     1407.51     1450.77    145.99 o 
  -2   5  -5     2030.82     2153.85    168.58 o 
  -1   5  -5     2286.31     2679.74    129.46 o 
   0   5  -5     2995.53     3384.70     66.55 o 
   1   5  -5     5222.05     5901.25    129.54 o 
   2   5  -5     3504.72     3513.89     90.08 o 
   3   5  -5     3222.41     3353.03     90.08 o 
   4   5  -5     2604.83     2233.09     73.15 o 
   5   5  -5     1582.95     1749.49     78.57 o 
  -9   6  -5       60.11      -15.92     61.64 o 
  -8   6  -5       40.46      101.60     63.67 o 
  -7   6  -5       14.77       -9.48     39.28 o 
  -6   6  -5      176.11      188.33     37.74 o 
  -5   6  -5      422.78      430.78     57.06 o 
  -4   6  -5      147.02      242.84     26.81 o 
  -3   6  -5      404.48      380.14     72.44 o 
  -2   6  -5      276.00      309.02     38.99 o 
  -1   6  -5      217.19      251.58     19.32 o 
   0   6  -5      661.02      673.32     64.51 o 
   1   6  -5      958.55     1037.26     48.77 o 
   2   6  -5     2364.56     2526.71     82.29 o 
   3   6  -5      336.52      411.13     40.98 o 
   4   6  -5      149.50       89.07     40.30 o 
   5   6  -5       15.17        1.69     37.59 o 
   6   6  -5      293.11      310.55     41.32 o 
  -9   7  -5       62.50       34.54     70.78 o 
  -8   7  -5       40.51       25.06     64.68 o 
  -7   7  -5      230.96      216.06     69.42 o 
  -6   7  -5      541.31      475.47     64.34 o 
  -5   7  -5      880.69      725.06     69.42 o 
  -4   7  -5      463.29      535.91     87.54 o 
  -3   7  -5       84.52       59.63     23.13 o 
  -2   7  -5      280.04      262.80     22.38 o 
  -1   7  -5      235.35      223.41     20.55 o 
   0   7  -5      676.58      723.50     42.30 o 
   1   7  -5     1387.66     1596.86     56.14 o 
   2   7  -5     1173.15     1370.20     69.09 o 
   3   7  -5      296.40      292.26     40.30 o 
   4   7  -5       62.62       23.37     41.99 o 
   5   7  -5       10.79        2.03     30.82 o 
   6   7  -5      495.57      603.48     62.65 o 
  -8   8  -5        7.01       81.62     52.83 o 
  -7   8  -5        0.35      -19.98     41.32 o 
  -6   8  -5       16.10       50.80     56.89 o 
  -5   8  -5       19.57      -11.51     49.78 o 
  -4   8  -5       57.21       87.37     40.30 o 
  -3   8  -5       59.69       17.45     24.30 o 
  -2   8  -5       38.64       20.52     19.26 o 
  -1   8  -5      425.97      443.47     33.86 o 
   0   8  -5      368.78      390.28     38.49 o 
   1   8  -5      239.29      236.99     29.76 o 
   2   8  -5      114.11       97.87     43.35 o 
   4   8  -5      156.86      147.32     49.11 o 
   5   8  -5       45.78        8.81     47.75 o 
   6   8  -5       33.82       -2.71     33.19 o 
   7   8  -5        8.48       -6.10     53.51 o 
  -8   9  -5       42.90       56.22     54.18 o 
  -7   9  -5       34.83      101.60     67.05 o 
  -6   9  -5       65.83       59.26     46.06 o 
  -5   9  -5      227.77      214.71     62.99 o 
  -4   9  -5      402.91      364.05     57.23 o 
  -3   9  -5      241.21      127.73     38.27 o 
  -2   9  -5      230.85      223.24     34.17 o 
  -1   9  -5      410.80      467.99     39.60 o 
   0   9  -5      673.23      863.09     59.60 o 
   1   9  -5      495.72      448.26     44.73 o 
   2   9  -5      302.46      395.21     47.07 o 
   3   9  -5      327.15      309.19     46.73 o 
   4   9  -5      216.64      236.04     45.72 o 
   5   9  -5      187.97      159.17     43.69 o 
   6   9  -5       29.71       -6.77     50.46 o 
   7   9  -5       41.40      -31.49     66.72 o 
  -7  10  -5       20.33       36.91     67.39 o 
  -6  10  -5        7.13      -10.84     59.26 o 
  -5  10  -5       20.65       30.14     44.36 o 
  -4  10  -5       37.53       30.82     40.98 o 
  -3  10  -5       55.72        9.08     28.56 o 
  -2  10  -5       45.36       23.44     24.90 o 
  -1  10  -5       23.27       -3.09     27.08 o 
   0  10  -5       30.49       29.24     28.70 o 
   1  10  -5      216.36      218.33     33.49 o 
   2  10  -5      108.49      163.57     41.65 o 
   3  10  -5       51.82       59.60     52.83 o 
   4  10  -5       25.81        9.48     52.49 o 
   5  10  -5       49.93       34.88     57.57 o 
   6  10  -5       11.25      -58.42     38.95 o 
   7  10  -5       11.29      -22.01     66.04 o 
  -5  11  -5       54.85       64.01     47.41 o 
  -4  11  -5      186.79      181.18     50.80 o 
  -3  11  -5      269.18      178.49     34.48 o 
  -2  11  -5      286.29      267.76     41.17 o 
  -1  11  -5      422.35      467.67     45.21 o 
   0  11  -5      267.26      320.07     39.99 o 
   1  11  -5      248.00      265.43     43.10 o 
   2  11  -5      301.18      341.70     61.64 o 
   3  11  -5      297.92      271.60     51.48 o 
   4  11  -5      252.61      364.39     68.75 o 
   5  11  -5      321.11      396.90     73.49 o 
   6  11  -5      255.59      386.74     76.54 o 
  -4  12  -5        2.73       12.53     43.69 o 
  -3  12  -5       11.14        8.91     26.37 o 
  -2  12  -5        5.00       11.94     25.86 o 
  -1  12  -5       52.54       72.82     39.21 o 
   0  12  -5       93.29       55.77     33.79 o 
   1  12  -5       48.61       65.36     52.83 o 
   2  12  -5       55.58       77.21     44.03 o 
   3  12  -5       29.32       34.54     59.26 o 
   4  12  -5       26.54       20.32     45.38 o 
   5  12  -5        1.48       -7.79     63.67 o 
  -1  13  -5       34.56       35.74     29.12 o 
   0  13  -5      151.10      178.93     37.92 o 
   1  13  -5      229.91      291.24     65.36 o 
 -11   0  -4       81.12       39.96     59.94 o 
 -10   0  -4      123.81      111.42     60.96 o 
  -9   0  -4      169.15      219.11     49.11 o 
  -8   0  -4      430.53      433.14     64.68 o 
  -7   0  -4      936.97      737.25     66.72 o 
  -6   0  -4     2011.60     1815.53     77.89 o 
  -5   0  -4     1153.10      850.70     53.85 o 
  -4   0  -4     4101.65     4431.98     96.18 o 
  -3   0  -4      809.60      795.84     36.24 o 
  -2   0  -4     2071.01     1950.65     46.06 o 
  -1   0  -4    20695.59    23163.01    200.48 o 
   0   0  -4     2580.65     2521.29     47.07 o 
 -11   1  -4        2.36        5.31     35.30 o 
 -10   1  -4       76.90       98.71     38.61 o 
  -9   1  -4      229.01      212.98     60.96 o 
  -8   1  -4      404.05      324.97     97.19 o 
  -7   1  -4      444.34      326.31    137.16 o 
  -6   1  -4      145.93       94.40     21.50 o 
  -5   1  -4      232.57      197.38     29.29 o 
  -4   1  -4      295.03      282.67     46.90 o 
  -3   1  -4     1727.38     1901.41     38.85 o 
  -2   1  -4     4167.12     4326.93    120.90 o 
  -1   1  -4     4155.71     4281.12     71.96 o 
   0   1  -4     6595.50     7015.92    100.58 o 
 -11   2  -4       17.62        3.70     36.46 o 
 -10   2  -4       24.08        9.76     34.31 o 
  -9   2  -4      182.01      195.07     63.33 o 
  -8   2  -4      439.15      387.52    159.51 o 
  -7   2  -4      293.57      290.05    112.26 o 
  -6   2  -4      874.94     1121.37    148.67 o 
  -5   2  -4      304.72      312.89     27.60 o 
  -4   2  -4       84.99      109.44     20.24 o 
  -3   2  -4     2364.59     2118.73     43.36 o 
  -2   2  -4     2371.75     2549.68    258.93 o 
  -1   2  -4     9246.50     9211.58    415.36 o 
   0   2  -4    14936.36    13713.51   1107.06 o 
   1   2  -4    35968.79    32545.45   1189.70 o 
 -11   3  -4        7.37      162.45    122.93 o 
 -10   3  -4       21.17        9.98     41.65 o 
  -9   3  -4       67.69       -1.13    102.44 o 
  -8   3  -4      275.26      219.30    138.85 o 
  -7   3  -4       96.78       94.08     28.31 o 
  -6   3  -4      100.87       72.02     28.85 o 
  -5   3  -4      157.65      164.56     26.82 o 
  -4   3  -4     1095.32     1355.37    143.54 o 
  -3   3  -4      782.66      699.98     19.44 o 
  -2   3  -4      269.77      305.34     18.23 o 
  -1   3  -4     3167.26     3388.16     72.66 o 
   0   3  -4     1290.40     1336.73     33.43 o 
   1   3  -4     6230.24     6991.60    207.77 o 
   2   3  -4      901.16      918.09     41.32 o 
   3   3  -4      794.08      798.55     43.01 o 
 -10   4  -4       18.53        7.70     31.22 o 
  -9   4  -4       35.98       -0.55     68.58 o 
  -8   4  -4      101.59       97.18     61.30 o 
  -7   4  -4      120.14       98.34     41.32 o 
  -6   4  -4       47.03       64.62     25.63 o 
  -5   4  -4     1092.70     1059.96     89.24 o 
  -4   4  -4     2001.36     2154.79    110.01 o 
  -3   4  -4     3316.22     3158.06    319.66 o 
  -2   4  -4     1735.16     1936.80     76.48 o 
  -1   4  -4     4087.55     4494.64    124.68 o 
   0   4  -4     6120.87     7015.85    212.68 o 
   1   4  -4     4024.46     4233.83    211.83 o 
   2   4  -4      884.53      904.89     41.99 o 
   3   4  -4     1927.55     2185.34     68.41 o 
   4   4  -4     5642.02     6216.02    117.51 o 
   5   4  -4     2481.65     2107.11     71.46 o 
 -10   5  -4       57.47      -12.39     59.60 o 
  -9   5  -4       98.98      114.62    117.17 o 
  -8   5  -4       42.95       25.24     33.29 o 
  -7   5  -4      133.21       94.92     37.58 o 
  -6   5  -4      312.21      282.69     39.38 o 
  -5   5  -4      207.16      227.35     29.09 o 
  -4   5  -4      357.75      347.24     30.12 o 
  -3   5  -4      111.80       64.45     14.17 o 
  -2   5  -4     1722.72     1959.75     93.14 o 
  -1   5  -4     1218.50     1256.08     94.03 o 
   0   5  -4       77.20       28.28     18.40 o 
   1   5  -4     2463.67     2950.99    138.51 o 
   2   5  -4     2960.72     3311.03     81.62 o 
   3   5  -4     2167.84     2342.48     71.46 o 
   4   5  -4      654.23      645.14     44.03 o 
   5   5  -4      103.80      160.52     32.51 o 
   6   5  -4      671.20      564.88     50.46 o 
 -10   6  -4       23.99      -60.45     40.30 o 
  -9   6  -4       31.89       21.00     61.30 o 
  -8   6  -4       28.25       39.96     58.59 o 
  -7   6  -4       90.48      104.21     51.64 o 
  -6   6  -4      488.11      496.77     53.17 o 
  -5   6  -4      682.06      742.01    101.94 o 
  -4   6  -4      568.79      567.02     87.03 o 
  -3   6  -4     1132.60     1013.23    154.37 o 
  -2   6  -4     1309.41     1399.09     74.90 o 
  -1   6  -4      858.21      842.81     59.76 o 
   0   6  -4       87.29      112.58     22.99 o 
   1   6  -4     1499.89     1581.93     49.05 o 
   2   6  -4      994.92     1186.31     53.51 o 
   3   6  -4      972.15     1007.50     52.15 o 
   4   6  -4     1015.44     1051.19     55.88 o 
   5   6  -4      374.38      335.27     47.07 o 
   6   6  -4      968.92     1094.87     71.12 o 
  -9   7  -4        6.61       28.79     67.39 o 
  -8   7  -4       23.63       43.01     49.44 o 
  -7   7  -4        4.92        7.11     43.69 o 
  -6   7  -4       52.37       92.79     58.59 o 
  -5   7  -4       35.35       42.95     24.85 o 
  -4   7  -4       21.09       11.01     27.34 o 
  -3   7  -4      291.10      258.80     48.36 o 
  -2   7  -4       19.63       -3.74     15.83 o 
  -1   7  -4      166.93      180.19     20.18 o 
   0   7  -4      143.30      169.95     27.22 o 
   1   7  -4      323.96      381.51     32.85 o 
   2   7  -4      586.96      619.74     51.81 o 
   3   7  -4      859.57      891.34     53.85 o 
   4   7  -4       58.87       67.05     31.49 o 
   5   7  -4       55.34       25.74     30.82 o 
   6   7  -4      133.63      107.02     43.69 o 
   7   7  -4       25.98       -7.11     33.87 o 
  -8   8  -4      162.45      138.17     75.52 o 
  -7   8  -4      275.69      343.40     76.20 o 
  -6   8  -4      165.30      146.64     48.77 o 
  -5   8  -4      701.78      628.54     66.72 o 
  -4   8  -4      534.59      453.51     64.68 o 
  -3   8  -4      297.67      195.73     26.85 o 
  -2   8  -4      231.43      221.84     25.46 o 
  -1   8  -4       70.68       77.90     21.48 o 
   0   8  -4       18.81       -8.57     27.91 o 
   1   8  -4      349.86      348.96     31.80 o 
   2   8  -4      759.05      764.68     52.83 o 
   3   8  -4      261.89      261.44     39.28 o 
   4   8  -4       12.50       -1.02     42.33 o 
   5   8  -4      733.43      851.72     68.75 o 
   6   8  -4       53.66       36.57     48.77 o 
   7   8  -4        6.78      -38.95     52.49 o 
  -8   9  -4       92.84       84.66     69.09 o 
  -7   9  -4       78.74      103.63     54.18 o 
  -6   9  -4       34.51       70.78     58.59 o 
  -5   9  -4       59.10        6.10     52.49 o 
  -4   9  -4        7.28       -2.46     32.00 o 
  -3   9  -4      142.13       63.45     27.28 o 
  -2   9  -4      235.14      205.01     41.99 o 
  -1   9  -4      575.78      561.62     39.91 o 
   0   9  -4      891.04      954.23     61.47 o 
   1   9  -4      239.05      247.68     33.87 o 
   2   9  -4       94.90      166.28     47.75 o 
   3   9  -4       41.38       17.27     43.69 o 
   4   9  -4       97.04       94.82     38.61 o 
   5   9  -4        7.05       -6.43     49.44 o 
   6   9  -4       35.15       11.51     51.81 o 
   7   9  -4      156.89       71.46     52.83 o 
   8   9  -4       61.15       15.92     58.25 o 
  -7  10  -4       19.81       -5.76     45.72 o 
  -6  10  -4       60.38       57.91     47.07 o 
  -5  10  -4       85.70       74.84     57.91 o 
  -4  10  -4      237.77      270.92     54.18 o 
  -3  10  -4      436.65      332.25     37.45 o 
  -2  10  -4      195.88      175.78     30.80 o 
  -1  10  -4       88.28       77.04     28.67 o 
   0  10  -4      167.14      153.65     39.45 o 
   1  10  -4      100.26      115.58     46.57 o 
   2  10  -4      365.31      393.86     49.78 o 
   3  10  -4      585.78      633.62     66.04 o 
   4  10  -4      467.68      497.15     66.04 o 
   5  10  -4      109.75      128.01     46.73 o 
   6  10  -4      161.60      159.51     62.65 o 
   7  10  -4       66.71       92.11     59.26 o 
  -6  11  -4        9.72       11.51     62.65 o 
  -5  11  -4       40.53      -20.66     41.32 o 
  -4  11  -4        1.62       36.24     52.49 o 
  -3  11  -4       64.60       18.61     30.57 o 
  -2  11  -4       22.38       32.58     42.50 o 
  -1  11  -4       13.63       17.30     34.42 o 
   0  11  -4       20.67       18.94     30.55 o 
   1  11  -4       76.53       62.50     39.19 o 
   2  11  -4      129.48      153.07     54.52 o 
   3  11  -4       94.78       72.81     40.64 o 
   4  11  -4      150.05      161.20     47.41 o 
   5  11  -4        9.56       16.26     45.04 o 
   6  11  -4       14.02       17.27     61.97 o 
  -4  12  -4      127.94      180.84     65.36 o 
  -3  12  -4      179.80      134.70     58.08 o 
  -2  12  -4       80.21       31.12     35.14 o 
  -1  12  -4      133.92      129.26     40.36 o 
   0  12  -4      179.51      203.26     37.95 o 
   1  12  -4      109.67      194.05     57.57 o 
   2  12  -4      112.51      139.53     57.57 o 
   3  12  -4      198.30      188.97     49.11 o 
   4  12  -4      125.47      168.65     64.01 o 
   5  12  -4      243.22      321.38     74.17 o 
  -1  13  -4       69.42       81.52     40.47 o 
   0  13  -4       92.13      138.27     44.74 o 
   1  13  -4       67.82      129.37     58.59 o 
   2  13  -4       38.99       -4.74     54.86 o 
 -11   1  -3       99.27       79.95     46.10 o 
 -10   1  -3      120.73       92.02     43.18 o 
  -9   1  -3       81.69       47.38     33.88 o 
  -8   1  -3      552.37      545.88     61.30 o 
  -7   1  -3     1692.80     1472.13     82.29 o 
  -6   1  -3     2561.10     2484.36    489.19 o 
  -5   1  -3     1709.87     1644.01    138.68 o 
  -4   1  -3     3710.21     3516.81    130.38 o 
  -3   1  -3      436.55      397.89     66.72 o 
  -2   1  -3     1150.40     1212.27     25.13 o 
  -1   1  -3    14568.63    15771.95    606.19 o 
   0   1  -3     7012.20     7596.72     98.21 o 
 -11   2  -3       52.34       48.88     38.59 o 
 -10   2  -3       65.12       62.70     42.68 o 
  -9   2  -3       83.55       52.51     32.26 o 
  -8   2  -3      299.65      317.02    128.35 o 
  -7   2  -3      123.32       62.33     67.73 o 
  -6   2  -3       73.98       81.74     67.05 o 
  -5   2  -3      160.96      150.77     24.66 o 
  -4   2  -3     1008.77     1167.55    131.91 o 
  -3   2  -3     2959.36     2670.71    189.80 o 
  -2   2  -3     4828.67     4216.22     98.11 o 
  -1   2  -3       27.01       22.75      5.86 o 
   0   2  -3     6715.27     7514.53     69.16 o 
   1   2  -3    20736.75    18987.35    845.11 o 
   2   2  -3    13831.52    16161.31    171.02 o 
 -11   3  -3        5.28      177.17    117.68 o 
 -10   3  -3      111.18       71.50     36.15 o 
  -9   3  -3      340.23      303.32    120.39 o 
  -8   3  -3       53.66       23.48     73.49 o 
  -7   3  -3       78.53       62.07     64.34 o 
  -6   3  -3      138.32       93.69     24.62 o 
  -5   3  -3       94.35      132.48     18.69 o 
  -4   3  -3     2115.72     1714.58    242.43 o 
  -3   3  -3     3943.80     3961.74    283.48 o 
  -2   3  -3      767.56      791.80     17.29 o 
  -1   3  -3     1701.20     1778.58     83.24 o 
   0   3  -3     8658.57     9459.30    286.84 o 
   1   3  -3    12195.84    11962.98    134.11 o 
   2   3  -3      729.85      698.65     32.17 o 
   3   3  -3     4388.54     4359.17     82.63 o 
   4   3  -3     5582.79     6313.55    112.77 o 
 -10   4  -3        2.82      -28.34     50.97 o 
  -9   4  -3       79.08      -18.42    110.06 o 
  -8   4  -3      115.01       99.94     54.02 o 
  -7   4  -3      215.76      259.88     63.33 o 
  -6   4  -3        0.20       -4.37     28.18 o 
  -5   4  -3      800.67      765.44     50.47 o 
  -4   4  -3      447.59      380.80     85.93 o 
  -3   4  -3      358.48      360.59     16.81 o 
  -2   4  -3      839.70      838.78     50.62 o 
  -1   4  -3     2245.81     2479.89     71.42 o 
   0   4  -3     2451.44     2925.35    176.44 o 
   1   4  -3     1727.74     1939.17    107.35 o 
   2   4  -3     4528.69     4736.43     84.66 o 
   3   4  -3      525.88      644.46     36.24 o 
   4   4  -3     1048.95      988.87     49.11 o 
   5   4  -3      867.32      917.42     52.49 o 
 -10   5  -3       29.91       -7.41     71.63 o 
  -9   5  -3      145.01      153.30    121.58 o 
  -8   5  -3       76.30      102.54     48.94 o 
  -7   5  -3       76.34      125.42     44.19 o 
  -6   5  -3      215.50      206.97     30.81 o 
  -5   5  -3      274.41      209.06     64.55 o 
  -4   5  -3      773.53      693.27    139.04 o 
  -3   5  -3      433.13      357.33     22.26 o 
  -2   5  -3      232.13      253.14     17.21 o 
  -1   5  -3     2889.03     2806.08     75.99 o 
   0   5  -3     1903.15     2120.76     47.36 o 
   1   5  -3     2254.28     2591.11     73.83 o 
   2   5  -3      102.55       95.16     28.11 o 
   3   5  -3     2232.52     2324.87     67.39 o 
   4   5  -3      604.43      673.25     41.65 o 
   5   5  -3     1281.85     1253.70     59.60 o 
   6   5  -3      281.42      366.09     53.17 o 
 -10   6  -3       51.24      -88.39     58.93 o 
  -9   6  -3      162.62      179.17     73.49 o 
  -8   6  -3      139.07      125.54     36.57 o 
  -7   6  -3       88.98       73.30     30.61 o 
  -6   6  -3       51.49      114.11     37.00 o 
  -5   6  -3      205.88      223.51     31.25 o 
  -4   6  -3       60.04       19.79     15.61 o 
  -3   6  -3      399.14      374.41     23.02 o 
  -2   6  -3      637.33      671.49     33.43 o 
  -1   6  -3     2025.14     2099.96     40.35 o 
   0   6  -3     1211.65     1308.38     41.53 o 
   1   6  -3      308.90      314.24     56.05 o 
   2   6  -3      491.63      487.33     41.32 o 
   3   6  -3      151.10      194.73     36.24 o 
   4   6  -3      144.71      181.86     31.16 o 
   5   6  -3      451.70      508.32     43.69 o 
   6   6  -3      269.84      302.08     37.59 o 
   7   6  -3       14.09       47.07     43.69 o 
  -9   7  -3       95.19       50.12     51.81 o 
  -8   7  -3      146.03      166.62     55.54 o 
  -7   7  -3      244.84      219.79     38.74 o 
  -6   7  -3      658.35      830.56     61.13 o 
  -5   7  -3      928.45     1001.01    156.63 o 
  -4   7  -3      677.59      536.17     85.55 o 
  -3   7  -3      732.47      680.60     49.63 o 
  -2   7  -3      993.02      978.23     76.04 o 
  -1   7  -3     1507.66     1558.76     45.96 o 
   0   7  -3     2313.99     2450.73     59.85 o 
   1   7  -3     1093.64     1194.82     45.20 o 
   2   7  -3      929.95     1014.95     57.91 o 
   3   7  -3      838.72      846.98     50.46 o 
   4   7  -3     1328.13     1482.29     70.44 o 
   5   7  -3      215.37      206.58     36.57 o 
   6   7  -3      592.46      637.35     61.30 o 
   7   7  -3       87.59       25.06     45.38 o 
  -9   8  -3       21.12      -26.42     68.75 o 
  -8   8  -3        2.35       22.35     51.14 o 
  -7   8  -3        7.12       19.98     60.96 o 
  -6   8  -3       15.92       15.58     52.83 o 
  -5   8  -3       32.32       96.86     54.52 o 
  -4   8  -3      158.83       92.13     23.30 o 
  -3   8  -3      343.94      321.42     37.44 o 
  -2   8  -3      136.22      102.81     22.18 o 
  -1   8  -3      317.65      297.17     22.82 o 
   0   8  -3       31.14       19.71     21.87 o 
   1   8  -3      290.33      344.18     33.53 o 
   2   8  -3        1.01      -18.96     27.43 o 
   3   8  -3      114.48      101.26     41.99 o 
   4   8  -3       50.16       49.44     41.32 o 
   5   8  -3      195.39      201.50     49.78 o 
   6   8  -3      124.08       71.79     47.41 o 
   7   8  -3        1.05       17.95     45.72 o 
   8   8  -3        3.36       23.37     40.64 o 
  -8   9  -3      104.05      134.45     71.79 o 
  -7   9  -3       92.62       85.00     64.01 o 
  -6   9  -3      107.79      160.52     62.65 o 
  -5   9  -3      232.58      277.70     53.85 o 
  -4   9  -3      613.83      426.32     70.61 o 
  -3   9  -3      713.07      621.05     41.47 o 
  -2   9  -3      702.03      641.96     41.32 o 
  -1   9  -3      728.30      711.55     40.47 o 
   0   9  -3      139.82      110.24     25.55 o 
   1   9  -3       56.43       90.56     33.28 o 
   2   9  -3       38.30       20.32     30.48 o 
   3   9  -3      271.82      297.68     52.49 o 
   4   9  -3      198.90      173.73     39.28 o 
   5   9  -3      194.43      252.98     54.52 o 
   6   9  -3       31.22       22.69     50.80 o 
   7   9  -3       26.62       47.41     39.62 o 
   8   9  -3       16.80        1.02     69.42 o 
  -7  10  -3       33.70       20.66     47.75 o 
  -6  10  -3       12.43       37.93     43.69 o 
  -5  10  -3        9.46       35.90     53.85 o 
  -4  10  -3        8.55      -19.33     25.02 o 
  -3  10  -3       51.83       48.04     28.30 o 
  -2  10  -3        6.69      -10.85     21.78 o 
  -1  10  -3       26.46       11.56     29.60 o 
   0  10  -3       64.52       72.19     27.83 o 
   1  10  -3       78.29       89.24     35.22 o 
   2  10  -3        2.65       16.59     33.87 o 
   3  10  -3       39.82       70.10     48.77 o 
   4  10  -3       96.93       74.17     38.95 o 
   5  10  -3       64.03       65.70     54.86 o 
   6  10  -3       18.17       30.14     56.22 o 
   7  10  -3       55.47       71.12     58.59 o 
  -6  11  -3       11.09        9.48     59.60 o 
  -5  11  -3        6.63       41.65     43.01 o 
  -4  11  -3      114.50      109.05     57.57 o 
  -3  11  -3      247.53      252.53     36.05 o 
  -2  11  -3      449.35      427.55     39.37 o 
  -1  11  -3      422.77      412.56     39.84 o 
   0  11  -3      132.90      113.47     40.13 o 
   1  11  -3      247.03      197.49     36.15 o 
   2  11  -3       87.06      111.76     51.14 o 
   3  11  -3      145.63      229.95     57.91 o 
   4  11  -3      358.73      433.14     65.36 o 
   5  11  -3      362.73      444.32     69.76 o 
   6  11  -3      149.04      219.79     53.51 o 
  -4  12  -3        3.13      -30.14     50.80 o 
  -3  12  -3       16.88      -32.51     30.19 o 
  -2  12  -3       93.60       90.30     35.71 o 
  -1  12  -3       86.86      123.78     38.89 o 
   0  12  -3        2.38       14.47     30.11 o 
   1  12  -3       55.33       62.65     51.48 o 
   2  12  -3      143.04      121.58     43.35 o 
   3  12  -3        2.90      -51.81     50.80 o 
   4  12  -3       18.01       11.51     43.69 o 
   5  12  -3       26.51       -8.47     45.04 o 
  -2  13  -3        0.20        0.00     56.56 o 
  -1  13  -3       20.51       -4.06     48.77 o 
   0  13  -3       89.34      109.72     54.86 o 
   1  13  -3      147.80      181.52     47.07 o 
   2  13  -3      121.35      160.52     48.09 o 
 -11   0  -2       26.54       27.43     63.33 o 
 -10   0  -2       61.52       51.48     62.65 o 
  -9   0  -2      157.13      135.46     60.96 o 
  -7   0  -2     1475.21     1612.34     80.94 o 
  -6   0  -2     2482.81     2474.55     83.31 o 
  -5   0  -2     5856.25     5293.86    110.06 o 
  -4   0  -2     2905.75     2236.14     63.33 o 
  -3   0  -2     5317.75     5159.07     84.33 o 
  -2   0  -2    16058.23    17313.07    153.75 o 
  -1   0  -2     3241.77     2700.78     39.62 o 
   0   0  -2    10617.88     9757.00    109.05 o 
 -11   1  -2        7.29        5.99     31.60 o 
 -10   1  -2       99.15      131.35     44.49 o 
  -9   1  -2       37.09       58.58     34.06 o 
  -8   1  -2      302.66      390.25     46.73 o 
  -7   1  -2      122.26      157.56     63.84 o 
  -6   1  -2      232.77      229.06     76.87 o 
  -5   1  -2      113.67       85.37     16.21 o 
  -4   1  -2     1122.54     1226.37     42.33 o 
  -3   1  -2      166.05      144.76     14.46 o 
  -2   1  -2      811.76      869.79     42.33 o 
  -1   1  -2    10125.46     9017.95    474.48 o 
   0   1  -2      164.62      213.01      8.90 o 
   1   1  -2      813.22      725.40     23.71 o 
 -11   2  -2       68.49      102.84     40.44 o 
 -10   2  -2      157.46      169.06     39.36 o 
  -9   2  -2      275.93      295.95     40.41 o 
  -8   2  -2      303.92      287.61    113.79 o 
  -7   2  -2      109.83       20.93     51.98 o 
  -6   2  -2      739.76      621.66    191.51 o 
  -5   2  -2     1625.24     1349.19    153.02 o 
  -4   2  -2     5028.70     4953.63    273.36 o 
  -3   2  -2     5756.32     6268.23    195.87 o 
  -2   2  -2     4143.74     4253.77    124.26 o 
  -1   2  -2    14242.49    15315.83     98.77 o 
   0   2  -2     8960.63     9791.56    233.00 o 
   1   2  -2      429.71      469.04     20.66 o 
   2   2  -2     6126.60     5551.24     76.87 o 
   3   2  -2     8499.78     8338.13    956.02 o 
   4   2  -2     4968.36     3866.09     77.89 o 
   5   2  -2     3718.85     3631.40     79.25 o 
   6   2  -2      617.68      648.86     55.88 o 
 -11   3  -2        4.38        3.49     42.61 o 
 -10   3  -2       25.02      -16.38     55.88 o 
  -9   3  -2       38.72       74.82     45.72 o 
  -8   3  -2       17.03       47.41     51.48 o 
  -7   3  -2       69.49       30.04     36.41 o 
  -6   3  -2      114.24      105.78     24.63 o 
  -5   3  -2      640.47      469.35    109.36 o 
  -4   3  -2       87.11      108.32     17.65 o 
  -3   3  -2      106.78       98.33     10.60 o 
  -2   3  -2     2029.30     2379.89     85.05 o 
  -1   3  -2     9091.57     9738.34    252.87 o 
   0   3  -2    13152.50    13167.12    319.52 o 
   1   3  -2     2824.74     3071.28    225.88 o 
   2   3  -2     7151.68     7386.89    142.91 o 
   3   3  -2     1692.82     1543.48    248.40 o 
   4   3  -2     1539.23     1566.60     36.52 o 
   5   3  -2      609.51      563.08     26.12 o 
   6   3  -2      328.93      259.07     37.93 o 
   7   3  -2      134.95      121.92     49.11 o 
 -11   4  -2        9.46       11.66     38.27 o 
 -10   4  -2       63.79       64.23     52.83 o 
  -9   4  -2       83.65       -5.75    127.50 o 
  -8   4  -2       57.26       36.36     73.15 o 
  -7   4  -2      252.57      322.99     85.51 o 
  -6   4  -2       63.32       70.89     26.42 o 
  -5   4  -2     1014.44      905.96    161.47 o 
  -4   4  -2     3548.11     3139.48    203.19 o 
  -3   4  -2      744.22      838.44     22.41 o 
  -2   4  -2      681.52      634.79     38.75 o 
  -1   4  -2     1130.41     1097.51     48.52 o 
   0   4  -2      117.71      138.29     19.47 o 
   1   4  -2      455.56      482.92     21.80 o 
   2   4  -2     2927.87     3051.91    249.93 o 
   3   4  -2     3797.02     3768.20    222.33 o 
   4   4  -2     1505.61     1480.40     62.82 o 
   5   4  -2     1374.93     1437.23     73.83 o 
   6   4  -2     1081.72     1076.15     66.38 o 
   7   4  -2      316.85      366.09     46.40 o 
 -10   5  -2       84.80       55.09    127.17 o 
  -9   5  -2       19.68       -9.35     65.70 o 
  -8   5  -2       39.52       33.80     37.59 o 
  -7   5  -2      343.78      311.34     38.10 o 
  -6   5  -2       20.35       32.21     22.03 o 
  -5   5  -2      100.51       74.54     30.56 o 
  -4   5  -2      333.85      284.90     19.42 o 
  -3   5  -2     2314.58     2568.41     77.36 o 
  -2   5  -2      754.19      718.14     33.56 o 
  -1   5  -2     1109.32     1158.89     47.81 o 
   0   5  -2     1297.86     1338.85    105.32 o 
   1   5  -2      548.01      795.51     60.75 o 
   2   5  -2       57.93       82.29     21.00 o 
   3   5  -2     2696.24     2797.53    333.74 o 
   4   5  -2       75.55       55.91     16.24 o 
   5   5  -2      702.23      676.15     33.36 o 
   6   5  -2      186.09      187.91     24.78 o 
   7   5  -2      315.36      264.18     28.58 o 
 -10   6  -2       37.83       13.07     83.14 o 
  -9   6  -2      153.82      151.46     66.88 o 
  -8   6  -2      151.13      162.26     43.56 o 
  -7   6  -2      401.18      419.87     42.22 o 
  -6   6  -2      472.38      476.20     43.52 o 
  -5   6  -2      422.76      462.59     76.71 o 
  -4   6  -2      195.65      175.10     24.26 o 
  -3   6  -2      112.14       92.70     16.45 o 
  -2   6  -2      506.22      521.13     22.63 o 
  -1   6  -2     1430.59     1411.11     33.90 o 
   0   6  -2     2018.07     2184.92    129.37 o 
   1   6  -2     4697.41     4781.42     74.53 o 
   2   6  -2      737.03      745.72     44.70 o 
   3   6  -2      821.76      785.48    115.31 o 
   4   6  -2      976.75      975.63     34.76 o 
   5   6  -2      470.88      577.65     32.02 o 
   6   6  -2      382.29      478.51     30.26 o 
   7   6  -2      375.91      370.92     32.54 o 
  -9   7  -2       16.43      -27.43     60.62 o 
  -8   7  -2       30.89       70.26     66.72 o 
  -7   7  -2        2.94       31.30     36.90 o 
  -6   7  -2       20.64       39.73     29.67 o 
  -5   7  -2      105.11       60.39     45.63 o 
  -4   7  -2      266.75      261.55     48.88 o 
  -3   7  -2       72.46       71.94     15.14 o 
  -2   7  -2      363.73      385.61     27.41 o 
  -1   7  -2       74.60       76.27     16.94 o 
   0   7  -2      438.40      496.99     29.83 o 
   1   7  -2      401.76      402.25     40.30 o 
   2   7  -2      921.35     1048.14     51.81 o 
   3   7  -2       41.00       45.38     35.22 o 
   4   7  -2      252.08      253.60     22.18 o 
   5   7  -2       34.71       34.33     35.56 o 
   6   7  -2      169.77      172.30     27.35 o 
   7   7  -2        2.94      -35.56     29.11 o 
   8   7  -2        4.93        9.14     47.07 o 
  -9   8  -2       42.91       28.45     54.18 o 
  -8   8  -2      254.54      290.90     78.23 o 
  -7   8  -2      547.79      607.89     85.68 o 
  -6   8  -2      408.43      389.68     40.64 o 
  -5   8  -2      401.34      476.47     54.35 o 
  -4   8  -2       93.94       89.01     28.99 o 
  -3   8  -2      344.17      320.83     31.00 o 
  -2   8  -2     1399.63     1541.29     96.76 o 
  -1   8  -2     2093.40     2259.94    111.41 o 
   0   8  -2     2550.82     2616.86     64.39 o 
   1   8  -2     2935.67     3062.23    128.01 o 
   2   8  -2      414.30      527.62     50.80 o 
   3   8  -2      464.63      509.68     45.04 o 
   4   8  -2      349.14      346.78     41.32 o 
   5   8  -2      864.18      912.68     64.68 o 
   6   8  -2       81.41       72.47     35.56 o 
   7   8  -2       76.58       49.78     36.24 o 
   8   8  -2      109.69      186.94     53.85 o 
  -8   9  -2       78.75       69.09     52.83 o 
  -7   9  -2       23.68       65.02     46.40 o 
  -6   9  -2       22.61       80.94     46.40 o 
  -5   9  -2       67.16       79.25     40.98 o 
  -4   9  -2       51.95       40.49     24.92 o 
  -3   9  -2       78.63       75.75     22.06 o 
  -2   9  -2      137.04      159.45     24.97 o 
  -1   9  -2      289.02      289.01     25.72 o 
   0   9  -2      139.99      170.50     47.41 o 
   1   9  -2      195.64      203.07     27.41 o 
   2   9  -2      126.71      162.55     35.90 o 
   3   9  -2        3.79       -7.45     41.65 o 
   4   9  -2      445.88      484.95     49.11 o 
   5   9  -2      378.06      498.50     52.15 o 
   6   9  -2       71.72       23.03     48.77 o 
   7   9  -2       66.78      111.42     54.52 o 
   8   9  -2       25.53       44.36     52.49 o 
  -7  10  -2       10.74       -1.35     43.69 o 
  -6  10  -2       21.59       92.79     59.94 o 
  -5  10  -2       83.70       83.31     55.54 o 
  -4  10  -2      424.79      333.62     35.52 o 
  -3  10  -2      126.35      111.25     27.65 o 
  -2  10  -2      390.12      442.13     39.55 o 
  -1  10  -2      242.89      214.94     34.81 o 
   0  10  -2      379.10      426.80     40.09 o 
   1  10  -2      259.84      326.19     35.50 o 
   2  10  -2      419.41      511.71     51.14 o 
   3  10  -2      547.02      519.16     52.15 o 
   4  10  -2      265.31      300.73     56.89 o 
   5  10  -2      124.96      138.85     43.69 o 
   6  10  -2       18.66       25.40     39.96 o 
   7  10  -2       16.06       12.53     42.67 o 
  -6  11  -2       65.35       91.78     63.33 o 
  -5  11  -2       47.52       25.40     53.51 o 
  -4  11  -2        2.61      -33.68     27.37 o 
  -3  11  -2       23.15      -12.49     28.52 o 
  -2  11  -2        8.85       19.44     30.36 o 
  -1  11  -2        6.63       14.26     30.59 o 
   0  11  -2       20.38       -4.14     31.24 o 
   1  11  -2       27.77       61.64     46.06 o 
   2  11  -2       56.89       59.60     37.93 o 
   3  11  -2       20.68        5.08     49.11 o 
   4  11  -2       73.21       28.79     38.95 o 
   5  11  -2       25.81        0.68     52.83 o 
   6  11  -2        4.88       40.30     44.70 o 
  -5  12  -2       38.17      106.00     60.62 o 
  -4  12  -2       75.14       59.26     54.86 o 
  -3  12  -2       44.25        3.37     41.32 o 
  -2  12  -2       72.11       73.24     33.99 o 
  -1  12  -2       92.40       67.14     35.05 o 
   0  12  -2       97.87       99.59     32.80 o 
   1  12  -2       65.87       70.44     39.28 o 
   2  12  -2       45.79       74.17     52.49 o 
   3  12  -2       90.50      106.34     44.03 o 
   4  12  -2       58.17       32.51     55.20 o 
   5  12  -2      201.02      185.58     51.81 o 
  -2  13  -2       25.93       45.04     45.38 o 
  -1  13  -2       83.29       39.28     48.09 o 
   0  13  -2       16.59       11.85     37.59 o 
   1  13  -2        0.82       24.04     52.83 o 
   2  13  -2        2.33       17.95     53.17 o 
 -11   1  -1       48.11       71.88     38.65 o 
 -10   1  -1       55.78       65.89     33.06 o 
  -9   1  -1      230.36      319.23     41.22 o 
  -8   1  -1      687.03      875.76     76.54 o 
  -7   1  -1      810.05      821.06     54.69 o 
  -6   1  -1     1244.54     1208.17    113.79 o 
  -5   1  -1     2256.67     1918.70    223.63 o 
  -4   1  -1     8155.60     8317.22    201.35 o 
  -3   1  -1     5161.10     5231.92     66.64 o 
  -2   1  -1    20413.27    20709.45    177.12 o 
  -1   1  -1     7463.10     8054.45    127.77 o 
   0   1  -1    12752.84    12948.88     84.27 o 
   1   1  -1     6735.55     8008.62    641.41 o 
   2   1  -1    10740.63     9991.49   1358.01 o 
   3   1  -1     4401.26     4382.54     75.18 o 
   4   1  -1     6271.89     6983.07    107.02 o 
   5   1  -1     3305.18     3920.27     89.74 o 
   6   1  -1      401.47      379.97     40.30 o 
   7   1  -1      616.34      596.71     48.09 o 
 -11   2  -1       98.10       96.50     39.38 o 
 -10   2  -1       72.99      129.49     37.09 o 
  -9   2  -1      148.84      106.86     30.65 o 
  -8   2  -1       30.24       28.24     27.75 o 
  -7   2  -1       60.81       24.13     29.46 o 
  -6   2  -1      154.73      106.92     30.48 o 
  -5   2  -1     1606.96     1380.11     86.15 o 
  -4   2  -1     1957.58     1925.54     74.57 o 
  -3   2  -1     4251.42     4134.43     37.07 o 
  -2   2  -1     3032.05     3192.00     79.78 o 
  -1   2  -1     8527.43     9139.28    153.92 o 
   0   2  -1     1826.89     2037.60     84.66 o 
   1   2  -1     2652.76     2663.24    275.16 o 
   2   2  -1    17425.12    15604.79   1998.91 o 
   3   2  -1     1811.14     1866.23     46.73 o 
   4   2  -1      465.95      491.45     22.75 o 
   5   2  -1      984.41     1418.63     54.18 o 
   6   2  -1      370.54      523.22     46.40 o 
   7   2  -1      270.48      318.00     35.22 o 
   8   2  -1       71.38      112.77     40.98 o 
 -11   3  -1       79.36      113.61     40.93 o 
 -10   3  -1      160.86      211.17     46.10 o 
  -9   3  -1      358.69      364.73     67.05 o 
  -8   3  -1      150.18       71.26     45.04 o 
  -7   3  -1       97.45       31.11     21.62 o 
  -6   3  -1      378.42      321.22     82.97 o 
  -5   3  -1      347.53      301.43     35.35 o 
  -4   3  -1      258.02      209.55     13.64 o 
  -3   3  -1      976.50     1047.19     39.02 o 
  -2   3  -1    13773.82    12901.17    120.83 o 
  -1   3  -1     1718.92     1646.67     87.51 o 
   0   3  -1      732.03      793.51     21.86 o 
   1   3  -1      403.34      573.03     37.12 o 
   2   3  -1      487.04      486.64     17.95 o 
   3   3  -1     1773.45     1746.19    120.56 o 
   4   3  -1      506.52      488.43     30.65 o 
   5   3  -1      362.01      355.49     41.49 o 
   6   3  -1     1630.36     2049.54     69.09 o 
   7   3  -1      154.73      150.02     38.95 o 
   8   3  -1      313.36      322.06     37.25 o 
 -11   4  -1        8.62       -2.16     36.92 o 
 -10   4  -1       23.42       39.34     36.24 o 
  -9   4  -1       24.57      -48.06     83.82 o 
  -8   4  -1        1.22      -57.24     57.74 o 
  -7   4  -1       77.42       61.18     25.93 o 
  -6   4  -1      147.84      139.44     29.09 o 
  -5   4  -1      106.64      100.24     19.96 o 
  -4   4  -1      116.20      109.04     13.57 o 
  -3   4  -1     1062.63      987.84     55.80 o 
  -2   4  -1     2017.31     1822.26     31.43 o 
  -1   4  -1      166.04      166.98     13.80 o 
   0   4  -1     2623.59     2919.66     69.42 o 
   1   4  -1     2686.76     2978.98     97.98 o 
   2   4  -1      259.57      215.05     15.67 o 
   3   4  -1      413.67      439.62     22.79 o 
   4   4  -1      564.99      579.65     52.83 o 
   5   4  -1     1155.73     1275.57     84.66 o 
   6   4  -1      173.38      201.07     63.33 o 
   7   4  -1       55.59       92.11     39.28 o 
   8   4  -1      116.57      184.23     42.33 o 
   9   4  -1       31.12       57.57     41.65 o 
 -10   5  -1       73.29       53.23     55.71 o 
  -9   5  -1      305.86      155.10     65.36 o 
  -8   5  -1      366.74      361.13     80.60 o 
  -7   5  -1      278.87      206.59     37.22 o 
  -6   5  -1      167.37      203.27     27.60 o 
  -5   5  -1      323.73      280.10     52.04 o 
  -4   5  -1      678.80      597.99     25.05 o 
  -3   5  -1      250.89      289.02     17.38 o 
  -2   5  -1      153.07      132.06     21.16 o 
  -1   5  -1      552.31      555.27     30.99 o 
   0   5  -1      395.01      426.46     14.31 o 
   1   5  -1     1388.22     1445.65     63.36 o 
   2   5  -1      387.58      373.06     18.37 o 
   3   5  -1     2337.04     2589.02    171.87 o 
   4   5  -1     1234.14     1444.64     82.97 o 
   5   5  -1     1101.84     1140.40     35.70 o 
   6   5  -1      143.56      141.30     24.72 o 
   7   5  -1      226.63      362.75     53.00 o 
   8   5  -1      268.22      256.36     36.24 o 
   9   5  -1      243.65      404.02     65.70 o 
 -10   6  -1       49.47       -6.84     38.27 o 
  -9   6  -1       15.01      -19.78     33.81 o 
  -8   6  -1        2.03       -1.17     31.15 o 
  -7   6  -1       13.31       36.84     30.04 o 
  -6   6  -1       16.43       37.52     29.21 o 
  -5   6  -1      124.36       85.70     24.18 o 
  -4   6  -1        7.33       21.50     19.20 o 
  -3   6  -1     1750.19     1641.06     87.39 o 
  -2   6  -1      646.89      613.04     25.24 o 
  -1   6  -1     1468.56     1473.85     52.66 o 
   0   6  -1      130.57      121.06     15.28 o 
   1   6  -1      987.42     1078.89     20.45 o 
   2   6  -1      743.24      818.56     33.19 o 
   3   6  -1      269.95      251.92     21.65 o 
   4   6  -1     2396.26     2721.94    234.69 o 
   5   6  -1      871.65      950.99     33.40 o 
   6   6  -1      253.76      236.39     28.74 o 
   7   6  -1      116.60       87.86     48.09 o 
   8   6  -1      134.48      153.56     30.52 o 
  -9   7  -1      150.34      154.00     40.93 o 
  -8   7  -1      183.13      213.28     61.30 o 
  -7   7  -1      451.80      444.43     45.57 o 
  -6   7  -1     1050.90     1186.53    158.66 o 
  -5   7  -1     1268.65     1109.56    181.16 o 
  -4   7  -1      323.73      251.05     21.70 o 
  -3   7  -1      477.69      456.80     25.79 o 
  -2   7  -1      654.78      600.12     45.35 o 
  -1   7  -1      232.59      195.37     22.60 o 
   0   7  -1     2302.83     2473.67     58.16 o 
   1   7  -1     3016.05     3107.12     64.27 o 
   2   7  -1     3458.69     3544.17    144.27 o 
   3   7  -1     1538.73     1729.54    109.72 o 
   4   7  -1      638.66      779.98     32.38 o 
   5   7  -1      552.51      684.47     32.44 o 
   6   7  -1      283.27      358.85     62.99 o 
   7   7  -1      478.29      510.08     36.24 o 
   8   7  -1      139.08      154.61     31.87 o 
  -9   8  -1        9.00      -14.22     64.34 o 
  -8   8  -1        0.33       47.07     63.67 o 
  -7   8  -1       14.76      -15.11     37.75 o 
  -6   8  -1       15.79       20.73     35.00 o 
  -5   8  -1      255.91      262.24     48.48 o 
  -4   8  -1      359.45      298.45     31.39 o 
  -3   8  -1      169.35      160.61     22.85 o 
  -2   8  -1      447.41      489.55     32.04 o 
  -1   8  -1       46.73       44.00     20.30 o 
   0   8  -1      399.14      400.91     30.82 o 
   1   8  -1      128.83      164.93     26.04 o 
   2   8  -1      209.49      229.27     32.85 o 
   3   8  -1      347.53      396.23     40.98 o 
   4   8  -1       85.00       89.07     31.83 o 
   5   8  -1      194.66      261.10     47.75 o 
   6   8  -1       44.43       28.11     44.70 o 
   7   8  -1        5.72      -29.12     45.72 o 
   8   8  -1        1.57      -12.19     45.04 o 
  -8   9  -1      110.25      172.04     75.52 o 
  -7   9  -1      198.02      236.38     70.10 o 
  -6   9  -1      295.02      354.23     66.38 o 
  -5   9  -1      609.09      595.69     72.81 o 
  -4   9  -1      642.15      541.31     58.54 o 
  -3   9  -1      270.65      266.60     24.92 o 
  -2   9  -1      109.42       97.74     22.93 o 
  -1   9  -1      464.23      501.78     33.36 o 
   0   9  -1     1329.72     1354.28     53.21 o 
   1   9  -1      927.40      905.92     48.09 o 
   2   9  -1      378.48      475.81     49.44 o 
   3   9  -1      693.07      729.46     53.17 o 
   4   9  -1      241.83      239.77     39.28 o 
   5   9  -1      329.78      355.59     55.20 o 
   6   9  -1      106.56       94.48     49.78 o 
   7   9  -1       88.20       95.50     53.85 o 
   8   9  -1       65.23       80.26     55.20 o 
  -7  10  -1       28.08       22.35     60.96 o 
  -6  10  -1       25.90       72.13     57.91 o 
  -5  10  -1      108.47      153.41     57.23 o 
  -4  10  -1       10.76       13.04     34.71 o 
  -3  10  -1      136.72      114.68     29.85 o 
  -2  10  -1      268.75      241.50     39.62 o 
  -1  10  -1      346.53      305.69     30.89 o 
   0  10  -1      161.04      196.75     34.31 o 
   1  10  -1       48.60       40.68     25.01 o 
   2  10  -1       59.06       28.45     31.83 o 
   3  10  -1      117.22      138.85     39.28 o 
   4  10  -1       77.01       93.47     50.12 o 
   5  10  -1      250.08      255.01     56.56 o 
   6  10  -1       38.42       21.67     52.15 o 
   7  10  -1       36.99       58.59     43.35 o 
  -6  11  -1       15.82        9.14     56.22 o 
  -5  11  -1       50.56       60.62     55.20 o 
  -4  11  -1      174.68      156.72     49.78 o 
  -3  11  -1       68.45       59.58     36.57 o 
  -2  11  -1      165.58      151.42     29.63 o 
  -1  11  -1       90.51       79.15     29.38 o 
   0  11  -1        8.71      -33.71     47.75 o 
   1  11  -1       18.80       36.57     43.35 o 
   2  11  -1      122.82      153.75     40.64 o 
   3  11  -1      157.64      161.54     42.67 o 
   4  11  -1      271.22      367.44     61.97 o 
   5  11  -1      114.83       81.28     41.99 o 
   6  11  -1        7.09       12.19     56.56 o 
  -5  12  -1       27.06       48.09     56.89 o 
  -4  12  -1       37.56        2.95     30.07 o 
  -3  12  -1       12.33       -0.38     31.04 o 
  -2  12  -1       89.04       96.21     34.91 o 
  -1  12  -1        9.77      -24.38     40.98 o 
   0  12  -1       18.47       -3.73     41.65 o 
   1  12  -1       28.49       45.38     46.73 o 
   2  12  -1        2.17        6.43     49.44 o 
   3  12  -1       44.66       86.02     54.52 o 
   4  12  -1       18.68        3.73     55.20 o 
   5  12  -1       52.72       94.15     59.26 o 
  -2  13  -1       18.96       30.82     43.35 o 
  -1  13  -1       45.21       55.88     35.56 o 
   0  13  -1      129.32      132.75     51.48 o 
   1  13  -1      130.69      178.47     56.22 o 
   2  13  -1       83.67      118.53     57.91 o 
 -11   0   0        1.04       19.30     46.73 o 
 -10   0   0       45.57       44.36     59.26 o 
  -9   0   0      462.04      427.38     54.86 o 
  -8   0   0      899.81     1041.36     75.52 o 
  -7   0   0     1907.29     2004.16     82.63 o 
  -6   0   0     2527.26     2812.19     87.37 o 
  -5   0   0     2028.40     2136.58     74.84 o 
  -4   0   0     1724.04     1673.30     56.22 o 
  -3   0   0      338.37      334.59     24.38 o 
  -2   0   0     1087.21      930.96     30.82 o 
  -1   0   0    23942.40    17044.86    148.33 o 
   1   0   0    24853.85    13632.23    125.64 o 
   2   0   0      796.42      889.31     30.48 o 
   3   0   0      264.36      290.57     19.64 o 
   4   0   0     1664.57     1928.98     54.86 o 
   5   0   0     2021.04     2348.24     70.44 o 
   6   0   0     2611.18     2708.23     72.81 o 
   7   0   0     1932.33     1948.62     68.07 o 
   8   0   0      923.39     1105.03     70.44 o 
 -11   1   0        1.58       19.12     36.86 o 
 -10   1   0       36.95      126.45     38.86 o 
  -9   1   0       63.65      142.18     36.09 o 
  -8   1   0       27.85       26.69     28.94 o 
  -7   1   0      163.75      219.09     30.74 o 
  -6   1   0      230.18      202.14     16.37 o 
  -5   1   0      908.85      801.23     39.19 o 
  -4   1   0      805.68      677.60     39.20 o 
  -3   1   0     1785.53     1651.63     22.84 o 
  -2   1   0     4001.56     4366.42    127.59 o 
  -1   1   0     1108.61     1050.22     23.08 o 
   0   1   0       17.88        8.36      2.87 o 
   1   1   0     1249.24     1225.71     25.40 o 
   2   1   0     3936.71     4228.24    129.04 o 
   3   1   0     1612.63     1622.05     87.83 o 
   4   1   0      906.68      885.10     26.08 o 
   5   1   0      938.00      989.76     50.29 o 
   6   1   0      240.95      220.35     47.24 o 
   7   1   0      154.84      181.39     29.57 o 
   8   1   0       25.32       53.85     39.96 o 
   9   1   0       61.89       85.68     43.01 o 
 -11   2   0      121.51      106.71     34.53 o 
 -10   2   0      290.53      340.35     59.26 o 
  -9   2   0      324.95      393.86     68.75 o 
  -8   2   0      171.91      217.17     73.66 o 
  -7   2   0      489.18      507.07     95.67 o 
  -6   2   0      510.71      501.36     60.54 o 
  -5   2   0      816.50      796.96     43.96 o 
  -4   2   0     1695.28     1740.80     30.78 o 
  -3   2   0     3532.03     3354.68     50.04 o 
  -2   2   0     7484.76     8046.24    108.77 o 
  -1   2   0      546.34      515.52     24.52 o 
   0   2   0     5850.31     5909.26     50.58 o 
   1   2   0      711.40      720.84     30.82 o 
   2   2   0     8685.01     9462.95    256.70 o 
   3   2   0     3878.95     3863.18    336.28 o 
   4   2   0     1682.20     2022.93    248.06 o 
   5   2   0      690.92      727.74     96.35 o 
   6   2   0      588.43      872.71     47.07 o 
   7   2   0      472.24      633.96     46.06 o 
   8   2   0      167.94      230.29     35.22 o 
   9   2   0      333.64      359.65     49.44 o 
 -11   3   0       25.39       11.71     32.53 o 
 -10   3   0       35.53       65.87     42.39 o 
  -9   3   0       83.17       36.07     38.08 o 
  -8   3   0       84.23       16.61     27.06 o 
  -7   3   0       49.03      -12.49     30.65 o 
  -6   3   0      138.07      124.63     29.29 o 
  -5   3   0      342.96      260.87     29.59 o 
  -4   3   0     2135.99     2156.85     51.42 o 
  -3   3   0     3938.46     3952.95     95.51 o 
  -2   3   0     1163.26     1033.49     33.42 o 
  -1   3   0     5159.19     5386.00     47.43 o 
   0   3   0      113.14      106.62     12.43 o 
   1   3   0     5588.18     6030.40    151.72 o 
   2   3   0      832.65      777.01     18.08 o 
   3   3   0     3769.59     4441.02    110.91 o 
   4   3   0     2280.71     2603.51    184.57 o 
   5   3   0      379.86      374.14     31.66 o 
   6   3   0      110.12      158.82     21.00 o 
   7   3   0       40.85      112.77     40.98 o 
   8   3   0       91.74       74.50     41.65 o 
   9   3   0       88.00      142.57     45.38 o 
 -11   4   0       56.56       42.53     33.57 o 
 -10   4   0      166.84      177.75     36.79 o 
  -9   4   0      303.37      278.74     98.38 o 
  -8   4   0       46.37        6.14     46.40 o 
  -7   4   0      156.03      134.76     28.62 o 
  -6   4   0      111.47       74.53     27.37 o 
  -5   4   0      874.83      827.23     50.23 o 
  -4   4   0      560.77      536.02     19.83 o 
  -3   4   0     2271.68     1944.24     33.06 o 
  -2   4   0     6715.97     6891.04     61.64 o 
  -1   4   0      763.68      700.17     23.78 o 
   0   4   0     3855.45     3583.02    108.20 o 
   1   4   0      545.43      515.37     26.49 o 
   2   4   0     6296.47     7004.58    355.76 o 
   3   4   0     2311.53     2205.03    109.22 o 
   4   4   0      538.66      601.14     48.77 o 
   5   4   0      897.48     1047.75    107.86 o 
   6   4   0      124.32      133.01     21.28 o 
   7   4   0      128.81      119.11     27.60 o 
   8   4   0       50.75       68.07     31.16 o 
   9   4   0      305.34      315.97     40.64 o 
  10   4   0      142.91      193.37     50.12 o 
 -10   5   0       44.63       77.51     64.01 o 
  -9   5   0       14.20      -35.74     80.77 o 
  -8   5   0       99.17       55.27     77.72 o 
  -7   5   0      363.66      304.37     34.99 o 
  -6   5   0      391.21      384.72     51.48 o 
  -5   5   0      408.84      426.09     34.95 o 
  -4   5   0      260.68      249.05     18.60 o 
  -3   5   0      148.19      132.63     15.88 o 
  -2   5   0     3529.20     3525.15     87.38 o 
  -1   5   0      982.43     1048.45     60.28 o 
   0   5   0     2509.16     2425.41     46.95 o 
   1   5   0     1010.29     1098.38     25.41 o 
   2   5   0     3921.23     4351.56     48.20 o 
   3   5   0      230.42      243.79     17.66 o 
   4   5   0      176.65      186.07     18.87 o 
   5   5   0      329.18      439.11     63.16 o 
   6   5   0      368.80      399.94     29.17 o 
   7   5   0      387.91      358.13     42.16 o 
   8   5   0      100.53      142.24     46.06 o 
   9   5   0       12.59       70.10     42.33 o 
  10   5   0       45.78       66.38     59.94 o 
 -10   6   0       36.99       -2.91     70.10 o 
  -9   6   0      206.65      109.39     60.96 o 
  -8   6   0      235.20      254.06     71.63 o 
  -7   6   0      637.80      667.89     88.56 o 
  -6   6   0      950.32     1008.49     54.18 o 
  -5   6   0     1372.94     1031.56     98.26 o 
  -4   6   0      925.51      886.38     38.13 o 
  -3   6   0      636.51      580.70     54.58 o 
  -2   6   0     1512.35     1402.85     33.49 o 
  -1   6   0     1002.44      980.70     78.91 o 
   0   6   0      725.99      655.20     30.89 o 
   1   6   0      842.09      852.72     21.30 o 
   2   6   0     1474.21     1675.70     77.55 o 
   3   6   0      752.06      747.48     81.95 o 
   4   6   0      970.92     1028.40     34.94 o 
   5   6   0     1379.81     1463.28     71.96 o 
   6   6   0      957.39      909.86     75.35 o 
   7   6   0      675.80      805.05     62.14 o 
   8   6   0      265.13      390.81     52.15 o 
  10   6   0       37.77      135.46     60.96 o 
 -10   7   0        3.53      -55.24     61.64 o 
  -9   7   0       25.89       49.94     44.90 o 
  -8   7   0       12.65       46.30     34.14 o 
  -7   7   0       33.54       34.58     29.76 o 
  -6   7   0      118.36       79.91     33.36 o 
  -5   7   0      123.97      112.20     33.23 o 
  -4   7   0       68.99       51.42     18.29 o 
  -3   7   0      319.09      298.40     30.88 o 
  -2   7   0      130.03      122.66     18.47 o 
  -1   7   0      580.41      547.56     30.50 o 
   0   7   0      789.41      928.50     44.72 o 
   1   7   0      622.00      673.12     20.16 o 
   2   7   0      178.14      174.67     31.16 o 
   3   7   0      315.72      328.95     20.34 o 
   4   7   0       98.11       86.28     22.13 o 
   5   7   0      105.47      148.48     48.94 o 
   6   7   0      106.21       91.47     24.98 o 
   7   7   0       33.12       48.88     28.87 o 
   8   7   0       12.82       43.71     29.81 o 
   9   7   0       25.40       65.36     41.65 o 
  -9   8   0       67.73       38.61     52.15 o 
  -8   8   0      165.38      272.55     64.68 o 
  -7   8   0      291.11      334.94     45.81 o 
  -6   8   0      474.02      463.08     43.82 o 
  -5   8   0     1086.21      970.79    151.61 o 
  -4   8   0      364.39      350.83     28.09 o 
  -3   8   0     1391.60     1214.51     97.96 o 
  -2   8   0     1936.73     1831.48     80.69 o 
  -1   8   0     1500.27     1574.99     87.71 o 
   0   8   0     1531.99     1409.65     46.79 o 
   1   8   0     1398.43     1584.30     51.08 o 
   2   8   0     1926.18     2034.64     71.12 o 
   3   8   0     1462.14     1439.96     65.02 o 
   4   8   0      335.93      343.40     40.64 o 
   5   8   0     1059.90     1170.39     67.05 o 
   6   8   0      508.25      514.42     55.54 o 
   7   8   0      317.40      323.08     47.07 o 
   8   8   0      191.32      240.45     56.56 o 
  -8   9   0        4.48       20.32     66.72 o 
  -7   9   0        2.80       78.23     62.99 o 
  -6   9   0       13.18       53.73     37.67 o 
  -5   9   0      477.63      449.55    103.17 o 
  -4   9   0      173.66      152.14     24.65 o 
  -3   9   0       55.90       73.16     20.03 o 
  -2   9   0      225.34      190.25     23.39 o 
  -1   9   0       25.35       28.00     26.13 o 
   0   9   0      110.77      104.46     24.35 o 
   1   9   0       26.76       25.08     23.74 o 
   2   9   0      229.66      216.06     43.69 o 
   3   9   0       45.76       51.81     30.14 o 
   4   9   0      166.44      214.37     48.77 o 
   5   9   0      494.15      540.49     58.59 o 
   6   9   0       14.67       32.51     46.40 o 
   7   9   0        2.90       14.22     49.44 o 
   8   9   0        4.75      -30.82     53.85 o 
  -7  10   0        6.78       -1.69     58.93 o 
  -6  10   0       39.93       40.98     54.86 o 
  -5  10   0      272.74      280.75     61.64 o 
  -4  10   0      707.86      579.03     43.35 o 
  -3  10   0      281.46      297.31     36.07 o 
  -2  10   0      393.83      349.13     30.37 o 
  -1  10   0       31.38       22.51     21.16 o 
   0  10   0        3.79        0.97     22.51 o 
   1  10   0       23.69       22.69     30.48 o 
   2  10   0      316.54      290.23     39.62 o 
   3  10   0      245.95      273.29     50.46 o 
   4  10   0      755.31      740.30     59.26 o 
   5  10   0      304.27      341.03     48.77 o 
   6  10   0       26.19       49.44     50.12 o 
   7  10   0        1.63      -36.24     37.93 o 
  -6  11   0       34.75       30.82     56.22 o 
  -5  11   0       37.82       37.93     52.49 o 
  -4  11   0       23.62        9.33     27.57 o 
  -3  11   0        2.56      -23.25     21.47 o 
  -2  11   0       55.04       17.43     29.46 o 
  -1  11   0      153.30      176.86     34.25 o 
   0  11   0        4.26      -15.24     40.64 o 
   1  11   0      143.73      142.91     35.90 o 
   2  11   0       53.22       12.19     43.69 o 
   3  11   0        2.47       12.87     46.40 o 
   4  11   0       24.69      -17.95     36.24 o 
   5  11   0       34.52       35.56     53.17 o 
   6  11   0       34.90       55.20     55.88 o 
  -5  12   0      106.68      120.22     60.62 o 
  -4  12   0       20.75      -43.35     34.54 o 
  -3  12   0       84.21      104.98     43.35 o 
  -2  12   0       36.54       62.99     43.01 o 
  -1  12   0       23.11       30.82     32.85 o 
   0  12   0       21.16       25.74     44.36 o 
   1  12   0       24.72       15.92     33.19 o 
   2  12   0       30.45       34.88     47.07 o 
   3  12   0       82.90      107.02     42.33 o 
   4  12   0       23.87       15.92     53.17 o 
   5  12   0       83.87       69.42     59.26 o 
  -2  13   0       18.74       -9.82     30.82 o 
  -1  13   0       14.55       59.60     46.06 o 
   0  13   0        3.30      -38.95     31.49 o 
   1  13   0       14.51       20.66     36.57 o 
   2  13   0       17.84       -6.43     38.61 o 
 -11   1   1        3.05        2.49     36.65 o 
 -10   1   1      108.99      138.09     37.81 o 
  -9   1   1      175.95      218.55     37.31 o 
  -8   1   1      360.12      433.68     49.11 o 
  -7   1   1      639.71      687.52     40.16 o 
  -6   1   1      356.02      359.91     21.81 o 
  -5   1   1     3690.46     3524.85    138.06 o 
  -4   1   1     6431.84     5899.71    242.26 o 
  -3   1   1     4584.89     4234.79    147.37 o 
  -2   1   1    10858.86    11183.83    296.24 o 
  -1   1   1     5883.35     6728.55    158.97 o 
   0   1   1    10750.51    10338.47     92.11 o 
   1   1   1     6999.49     7251.58     47.11 o 
   2   1   1    20089.89    17552.11    258.37 o 
   3   1   1     5714.73     5860.80    197.87 o 
   4   1   1     8456.08     9337.61    211.56 o 
   5   1   1     2414.45     2586.81    159.51 o 
   6   1   1     1252.19     1388.10    122.76 o 
   7   1   1      767.34      780.33     94.65 o 
   8   1   1      736.92      865.29     76.54 o 
   9   1   1      241.61      322.74     41.32 o 
  10   1   1       50.81       46.73     44.36 o 
 -11   2   1       46.11       71.44     33.70 o 
 -10   2   1       48.39       52.12     36.13 o 
  -9   2   1        0.98       26.22     31.93 o 
  -8   2   1       63.55       66.55     27.30 o 
  -7   2   1      256.82      245.35     37.13 o 
  -6   2   1      399.70      347.84     26.75 o 
  -5   2   1     1074.40     1056.01     75.21 o 
  -4   2   1      399.30      370.16     15.86 o 
  -3   2   1     1752.49     1917.24     50.66 o 
  -2   2   1    17667.85    17590.34    350.92 o 
  -1   2   1     3250.59     3338.12     30.57 o 
   0   2   1     1968.62     2122.21     74.17 o 
   1   2   1     9561.45    10498.33    679.21 o 
   2   2   1     3302.23     3515.51    133.64 o 
   3   2   1     4283.69     4259.81    111.54 o 
   4   2   1     1807.19     1964.56     88.92 o 
   5   2   1     1601.68     1545.68    111.90 o 
   6   2   1      187.70      205.73     42.50 o 
   7   2   1       62.84       72.52     24.01 o 
   8   2   1       30.06       13.55     42.67 o 
   9   2   1      148.46      149.69     44.70 o 
  10   2   1       70.47      138.85     45.72 o 
 -11   3   1      129.62      179.28     42.71 o 
 -10   3   1      249.29      221.14     66.04 o 
  -9   3   1      301.08      276.34     63.33 o 
  -8   3   1      396.02      373.90    145.28 o 
  -7   3   1      138.47       80.79     52.83 o 
  -6   3   1     1598.29     1307.83    153.01 o 
  -5   3   1      361.08      291.64     16.34 o 
  -4   3   1      569.79      512.10     19.25 o 
  -3   3   1     1811.11     1549.10     26.76 o 
  -2   3   1      511.83      446.47     14.36 o 
  -1   3   1      498.71      661.77     20.97 o 
   0   3   1      455.98      471.35     17.70 o 
   1   3   1     1295.38     1209.66     23.34 o 
   2   3   1    13027.30    12479.19     84.14 o 
   3   3   1     1290.25     1368.60     25.59 o 
   4   3   1      356.23      379.07     18.53 o 
   5   3   1      312.42      331.47     35.05 o 
   6   3   1      351.06      321.88     55.88 o 
   7   3   1       68.60       68.75     34.54 o 
   8   3   1      109.56      169.67     46.06 o 
   9   3   1      320.30      468.36     56.89 o 
  10   3   1      145.20      195.40     47.75 o 
 -11   4   1        5.44        9.84     42.19 o 
 -10   4   1       19.88       19.87     53.00 o 
  -9   4   1       31.95       17.79     80.60 o 
  -8   4   1      124.95       71.62     65.70 o 
  -7   4   1       67.76       21.71     51.98 o 
  -6   4   1      137.25       81.68     22.25 o 
  -5   4   1     1140.91     1020.51     52.65 o 
  -4   4   1      592.62      480.35     18.92 o 
  -3   4   1      283.83      262.86     14.65 o 
  -2   4   1      461.86      379.07     17.64 o 
  -1   4   1     2623.32     2667.66     66.04 o 
   0   4   1     2566.48     2518.29     41.22 o 
   1   4   1      158.88      156.80     13.34 o 
   2   4   1     1585.33     1479.62     29.17 o 
   3   4   1     1332.22     1362.77     29.03 o 
   4   4   1      125.89      149.58     16.93 o 
   5   4   1       66.47       48.82     18.66 o 
   6   4   1      153.38      189.05     22.78 o 
   7   4   1       68.06       84.58     19.38 o 
   8   4   1        0.56       33.53     40.98 o 
   9   4   1       24.10       47.07     34.54 o 
  10   4   1       22.50       70.78     34.88 o 
 -10   5   1      135.27       75.94     37.06 o 
  -9   5   1      245.26       91.78     56.56 o 
  -8   5   1      265.92      194.26     57.06 o 
  -7   5   1      248.13      288.06     34.20 o 
  -6   5   1      172.85      127.73     26.41 o 
  -5   5   1     1143.66     1013.10     47.30 o 
  -4   5   1     1107.78     1156.48     59.95 o 
  -3   5   1     2321.56     2124.94     58.48 o 
  -2   5   1      583.92      498.59     21.76 o 
  -1   5   1     1322.33     1275.86     69.93 o 
   0   5   1      390.24      397.94     22.76 o 
   1   5   1      565.00      553.54     18.16 o 
   2   5   1      242.34      240.31     15.45 o 
   3   5   1      194.51      223.42     16.63 o 
   4   5   1      672.64      644.48     62.99 o 
   5   5   1      285.85      317.20     24.71 o 
   6   5   1      153.85      165.05     26.56 o 
   7   5   1      227.88      201.39     39.45 o 
   8   5   1      371.03      443.30     52.49 o 
   9   5   1      302.80      464.30     58.25 o 
  10   5   1       64.96       94.48     35.22 o 
 -10   6   1       20.39      -43.53     61.64 o 
  -9   6   1       26.28       -1.36     41.32 o 
  -8   6   1      138.93      110.05     38.19 o 
  -7   6   1      123.04      125.89     34.15 o 
  -6   6   1      227.67      153.65     46.96 o 
  -5   6   1      845.13      820.35     76.68 o 
  -4   6   1     2414.81     2256.32     65.42 o 
  -3   6   1      347.70      322.04     21.39 o 
  -2   6   1      796.87      754.44     27.73 o 
  -1   6   1     1157.30     1184.45     67.73 o 
   0   6   1      107.09      131.58     20.82 o 
   1   6   1     1242.56     1259.24     27.41 o 
   2   6   1      546.52      545.56     21.24 o 
   3   6   1     1758.36     1848.00     36.97 o 
   4   6   1       21.85       19.28     17.33 o 
   5   6   1      145.52      144.30     21.56 o 
   6   6   1       11.92        7.73     25.71 o 
   7   6   1       13.52        1.52     24.90 o 
   8   6   1        2.63       53.85     41.65 o 
   9   6   1       15.02       64.01     47.07 o 
  10   6   1       49.53       78.91     34.54 o 
 -10   7   1       14.82      -48.73     70.44 o 
  -9   7   1      199.72      159.49    100.07 o 
  -8   7   1      109.62      126.12     36.26 o 
  -7   7   1      422.84      480.88     45.45 o 
  -6   7   1      293.98      299.48     54.86 o 
  -5   7   1      528.51      541.45     71.69 o 
  -4   7   1      514.58      494.14     26.60 o 
  -3   7   1     1311.78     1215.87     90.78 o 
  -2   7   1     3301.77     3223.35    143.77 o 
  -1   7   1     2984.38     2691.09     57.06 o 
   0   7   1     2475.93     2479.18     55.87 o 
   1   7   1      293.44      310.24     18.64 o 
   2   7   1      649.06      668.10     25.69 o 
   3   7   1      486.32      449.40     26.25 o 
   4   7   1      263.02      298.85     23.89 o 
   5   7   1     1176.05     1209.26     40.32 o 
   6   7   1      989.74     1224.98    155.44 o 
   7   7   1      490.35      486.25     32.54 o 
   8   7   1      207.92      237.40     39.62 o 
   9   7   1      164.92      197.77     50.80 o 
  -9   8   1        0.82        7.01     44.21 o 
  -8   8   1        1.51      -16.87     40.81 o 
  -7   8   1        7.01       34.18     32.94 o 
  -6   8   1       47.83       34.32     35.22 o 
  -5   8   1      194.01      182.76     34.03 o 
  -4   8   1       75.09       66.99     17.05 o 
  -3   8   1      344.85      346.73     44.79 o 
  -2   8   1      245.90      197.97     22.56 o 
  -1   8   1      132.12      142.14     22.68 o 
   0   8   1      342.55      337.16     28.34 o 
   1   8   1       43.69       45.11     21.07 o 
   2   8   1      469.39      457.86     39.28 o 
   3   8   1      168.46      180.16     31.83 o 
   4   8   1      346.03      334.93     37.93 o 
   5   8   1      265.88      268.55     39.28 o 
   6   8   1       17.01        4.06     40.64 o 
   7   8   1       14.67       19.64     44.36 o 
  -8   9   1       66.04       61.84     39.01 o 
  -7   9   1       83.09       87.76     42.92 o 
  -6   9   1       99.27       91.15     39.59 o 
  -5   9   1      303.79      287.57     64.00 o 
  -4   9   1      198.34      198.99     30.38 o 
  -3   9   1      793.87      725.68     73.69 o 
  -2   9   1      462.78      441.56     56.98 o 
  -1   9   1      944.03      857.44     41.99 o 
   0   9   1     1411.55     1330.99    144.94 o 
   1   9   1      469.53      490.37     42.67 o 
   2   9   1       91.89       97.19     40.30 o 
   3   9   1      212.57      201.50     43.69 o 
   4   9   1      663.85      719.98     58.25 o 
   5   9   1      600.90      696.61     55.20 o 
   6   9   1      289.67      324.77     45.38 o 
   7   9   1      201.70      249.93     46.06 o 
  -7  10   1       34.75       34.88     58.25 o 
  -6  10   1       34.98       -2.71     51.14 o 
  -5  10   1      242.50      224.58     53.49 o 
  -4  10   1       76.69       84.32     24.97 o 
  -3  10   1      125.27       94.23     25.35 o 
  -2  10   1       60.79       53.03     20.71 o 
  -1  10   1       45.52       32.89     22.93 o 
   0  10   1      162.25      179.85     31.51 o 
   1  10   1      360.00      397.24     43.01 o 
   2  10   1      267.70      282.44     40.30 o 
   3  10   1      135.25      199.47     47.07 o 
   4  10   1       12.10        9.82     45.38 o 
   5  10   1      109.33      163.23     52.83 o 
   6  10   1       26.66       25.40     37.59 o 
   7  10   1       29.98       24.72     53.17 o 
  -6  11   1       15.62       21.00     41.99 o 
  -5  11   1      114.82      123.27     55.88 o 
  -4  11   1      279.52      235.87     59.26 o 
  -3  11   1      180.84      158.24     31.97 o 
  -2  11   1      133.79       99.97     27.97 o 
  -1  11   1       44.16       31.92     32.64 o 
   0  11   1       24.15       -6.77     38.61 o 
   1  11   1       86.17      121.58     36.57 o 
   2  11   1      160.86      159.17     37.59 o 
   3  11   1       62.27       48.77     34.88 o 
   4  11   1      167.79      200.82     54.86 o 
   5  11   1       46.56       51.14     52.83 o 
   6  11   1       16.38        8.47     54.52 o 
  -4  12   1       18.07       -7.79     36.57 o 
  -3  12   1       41.42       23.71     39.28 o 
  -2  12   1        2.06       -3.73     39.96 o 
  -1  12   1       26.06       28.45     31.83 o 
   0  12   1       13.64       19.30     33.19 o 
   1  12   1       13.15       16.93     45.04 o 
   2  12   1      100.35      102.95     37.93 o 
   3  12   1       11.93       49.44     39.28 o 
   4  12   1       35.06       78.91     43.35 o 
   5  12   1       26.57       27.43     55.88 o 
  -2  13   1       79.71       59.26     45.72 o 
  -1  13   1      134.32      111.08     49.78 o 
   0  13   1      128.28      163.23     52.49 o 
   1  13   1       42.40       17.95     46.73 o 
   2  13   1       20.01        8.81     37.59 o 
 -11   0   2        0.84       55.20     47.07 o 
 -10   0   2       61.89       30.14     40.98 o 
  -9   0   2      543.45      651.57     60.96 o 
  -8   0   2      615.34      712.19     67.39 o 
  -7   0   2      781.99      854.43     58.93 o 
  -6   0   2      370.28      225.88     35.56 o 
  -5   0   2     2020.52     2220.90     75.52 o 
  -4   0   2     3035.09     3490.18     88.05 o 
  -3   0   2     2991.14     3137.30     65.70 o 
  -2   0   2     3309.84     3017.42     50.46 o 
  -1   0   2    12658.81    13258.02    114.13 o 
   1   0   2     3098.60     2557.86     40.30 o 
   2   0   2    15817.79    14925.56    126.66 o 
   3   0   2     4996.14     5419.16     73.83 o 
   4   0   2     2934.42     2976.78     67.05 o 
   5   0   2     5749.91     6436.48    123.27 o 
   6   0   2     2409.52     2406.15     67.73 o 
   7   0   2     1499.26     1589.65     63.67 o 
   8   0   2      728.54      882.20     54.52 o 
   9   0   2      191.94      156.12     35.22 o 
  10   0   2       82.96       86.36     44.70 o 
 -11   1   2       12.72       25.40     37.33 o 
 -10   1   2       22.65       58.10     34.39 o 
  -9   1   2       34.34       28.52     31.20 o 
  -8   1   2      334.64      386.27     34.84 o 
  -7   1   2       94.35       95.74     17.39 o 
  -6   1   2      374.09      338.02     21.05 o 
  -5   1   2        8.43       13.82     13.31 o 
  -4   1   2      314.05      280.76     14.98 o 
  -3   1   2      691.76      713.75     17.88 o 
  -2   1   2     8041.00     7230.64    366.38 o 
  -1   1   2      913.82      873.15     38.66 o 
   0   1   2      129.92      158.49      9.82 o 
   1   1   2    10026.66     9587.93     51.78 o 
   2   1   2      933.98     1069.25     14.64 o 
   3   1   2      216.15      212.01      8.97 o 
   4   1   2     1049.52     1076.60     51.24 o 
   5   1   2      109.20      120.37     17.41 o 
   6   1   2      221.15      285.40     29.20 o 
   7   1   2      125.78      201.31     36.74 o 
   8   1   2      295.14      405.20     53.68 o 
   9   1   2       37.48       76.08     38.27 o 
  10   1   2      102.68      150.02     47.07 o 
 -11   2   2       68.78      117.87     35.88 o 
 -10   2   2      266.26      354.23     62.31 o 
  -9   2   2      415.62      587.52     47.83 o 
  -8   2   2       87.83       57.19     28.94 o 
  -7   2   2      445.25      448.75     36.63 o 
  -6   2   2      673.16      555.70     23.66 o 
  -5   2   2     3905.87     3691.88    178.04 o 
  -4   2   2     4351.14     3832.54     74.16 o 
  -3   2   2     8305.83     8738.66    172.74 o 
  -2   2   2     5621.19     5228.99    266.33 o 
  -1   2   2      643.00      631.83     13.38 o 
   0   2   2     8480.47     8530.09     95.16 o 
   1   2   2    14160.78    14298.47    356.14 o 
   2   2   2     3594.38     3567.34     84.70 o 
   3   2   2     5359.80     6341.72    236.50 o 
   4   2   2     4975.83     5103.10     94.49 o 
   5   2   2     1442.50     1586.01     81.96 o 
   6   2   2      824.33      814.58    113.96 o 
   7   2   2      150.50      147.61     24.23 o 
   8   2   2      318.78      362.01     32.71 o 
   9   2   2      267.80      274.65     43.01 o 
  10   2   2      147.74      226.22     39.96 o 
  11   2   2       67.46      138.17     59.94 o 
 -11   3   2       22.27       29.50     42.90 o 
 -10   3   2       25.71       50.24     41.75 o 
  -9   3   2       79.35       66.87     38.75 o 
  -8   3   2       70.63       36.02     29.10 o 
  -7   3   2      111.52       29.27     44.87 o 
  -6   3   2      297.71      191.54     30.86 o 
  -5   3   2      609.83      493.02     20.79 o 
  -4   3   2     1750.07     1700.38     44.70 o 
  -3   3   2     1383.91     1395.65     26.14 o 
  -2   3   2     6571.43     6566.38     54.74 o 
  -1   3   2     3546.38     3783.48     45.69 o 
   0   3   2    12476.75    12114.10    149.86 o 
   1   3   2     9432.05    10879.14    388.61 o 
   2   3   2     2251.26     2404.56     27.84 o 
   3   3   2      214.12      221.45     12.07 o 
   4   3   2      119.60      154.88     13.08 o 
   5   3   2      540.55      542.49     19.02 o 
   6   3   2       95.62       96.88     14.58 o 
   7   3   2       80.87      101.12     24.10 o 
   8   3   2       12.26       18.29     26.75 o 
   9   3   2       34.29       89.74     36.91 o 
  10   3   2       24.59       47.07     44.70 o 
  11   3   2        3.99       45.72     46.73 o 
 -11   4   2      120.43      136.82     70.44 o 
 -10   4   2      355.07      337.98     74.17 o 
  -9   4   2      265.28      194.81     41.53 o 
  -8   4   2      220.41      195.40     80.94 o 
  -7   4   2      328.71      230.12     70.10 o 
  -6   4   2     1003.44      797.49     78.21 o 
  -5   4   2     1318.47     1253.31     31.89 o 
  -4   4   2     1539.28     1304.23     48.99 o 
  -3   4   2     4286.30     4337.50    176.81 o 
  -2   4   2     3390.54     3421.19     71.38 o 
  -1   4   2      391.75      358.18     19.51 o 
   0   4   2      135.10      149.68     15.44 o 
   1   4   2     1194.54     1211.42     58.59 o 
   2   4   2      644.88      615.32     22.03 o 
   3   4   2      951.34     1139.90     30.48 o 
   4   4   2     3646.96     3359.83     50.80 o 
   5   4   2     1115.29     1232.07     33.80 o 
   6   4   2       37.63       66.57     20.78 o 
   7   4   2      192.22      268.55     52.83 o 
   8   4   2       32.48       82.63     38.95 o 
   9   4   2       70.56      102.95     37.59 o 
  10   4   2       59.32      100.24     50.80 o 
  11   4   2       14.52       33.53     33.87 o 
 -11   5   2        3.36       -9.67     36.57 o 
 -10   5   2        1.12       -5.43     38.17 o 
  -9   5   2       29.51       20.83     48.94 o 
  -8   5   2      144.28      138.03     65.70 o 
  -7   5   2      348.18      290.37     55.37 o 
  -6   5   2      212.38      181.65     30.38 o 
  -5   5   2      609.15      470.16     44.28 o 
  -4   5   2       96.81       68.91     14.34 o 
  -3   5   2     2775.87     2802.14    148.41 o 
  -2   5   2       11.77       13.39     12.39 o 
  -1   5   2      348.25      429.04     23.70 o 
   0   5   2     1406.61     1246.35     59.26 o 
   1   5   2     1451.14     1525.51     33.76 o 
   2   5   2      529.53      468.14     20.69 o 
   3   5   2     2075.01     2350.72     46.40 o 
   4   5   2      398.19      410.37     22.55 o 
   5   5   2      117.97      136.47     18.54 o 
   6   5   2       20.17       19.19     23.88 o 
   7   5   2      368.57      430.91     31.77 o 
   8   5   2       37.67       48.09     26.75 o 
   9   5   2       19.53       66.72     37.25 o 
  10   5   2       83.05      170.68     54.18 o 
 -10   6   2       30.04       -4.68     25.66 o 
  -9   6   2      113.79      106.21     37.41 o 
  -8   6   2      222.81      184.51     35.44 o 
  -7   6   2      343.73      328.13     39.63 o 
  -6   6   2      462.36      455.60     76.42 o 
  -5   6   2      430.14      449.44     43.57 o 
  -4   6   2      925.84      787.01     39.98 o 
  -3   6   2      800.31      827.84     48.49 o 
  -2   6   2      618.25      597.01     26.17 o 
  -1   6   2     4483.40     4241.94     83.14 o 
   0   6   2     1991.69     1903.88     44.70 o 
   1   6   2     1378.56     1372.95     41.99 o 
   2   6   2      598.14      611.45     25.47 o 
   3   6   2       87.48       96.28     17.39 o 
   4   6   2      186.98      181.85     18.26 o 
   5   6   2      371.00      504.43     28.93 o 
   6   6   2      474.20      510.70     33.09 o 
   7   6   2      425.24      474.30     34.36 o 
   8   6   2      158.06      166.96     40.30 o 
   9   6   2      162.31      187.28     41.32 o 
  10   6   2       29.34       64.01     50.46 o 
 -10   7   2       15.24       -5.91     82.29 o 
  -9   7   2       47.92       60.33     44.34 o 
  -8   7   2        4.17        8.24     31.57 o 
  -7   7   2        4.20       52.15     34.74 o 
  -6   7   2      179.94      181.88     27.45 o 
  -5   7   2       44.86       36.26     18.52 o 
  -4   7   2      238.80      227.99     26.20 o 
  -3   7   2       51.58       43.78     17.69 o 
  -2   7   2      808.32      773.38     56.54 o 
  -1   7   2      335.77      331.87     26.79 o 
   0   7   2      553.52      549.51     32.16 o 
   1   7   2      111.15      124.59     17.22 o 
   2   7   2      299.04      338.09     23.92 o 
   3   7   2       55.15       66.50     17.98 o 
   4   7   2      242.95      276.07     22.72 o 
   5   7   2      104.68      104.87     22.00 o 
   6   7   2       26.83       30.82     26.82 o 
   7   7   2        4.17       11.18     30.09 o 
   8   7   2       30.90       14.22     37.25 o 
   9   7   2       15.78       62.31     48.77 o 
  -9   8   2       50.22       62.92     45.86 o 
  -8   8   2       82.59       82.46     41.91 o 
  -7   8   2       57.65       61.53     31.45 o 
  -6   8   2       69.80       74.06     37.47 o 
  -5   8   2      899.08      813.16    118.52 o 
  -4   8   2      304.45      257.36     24.19 o 
  -3   8   2      400.49      356.36     36.90 o 
  -2   8   2      325.54      336.93     34.89 o 
  -1   8   2     2852.46     2747.60     62.57 o 
   0   8   2     2612.10     2641.40     61.33 o 
   1   8   2     2212.85     2338.08     78.23 o 
   2   8   2     1551.52     1671.26     67.73 o 
   3   8   2      350.27      349.83     37.25 o 
   4   8   2      100.87       76.54     28.45 o 
   5   8   2      348.95      399.61     42.33 o 
   6   8   2      359.58      400.63     52.15 o 
   7   8   2      522.21      608.90     61.30 o 
  -8   9   2       24.31       25.60     32.92 o 
  -7   9   2       63.20       43.06     42.86 o 
  -6   9   2       68.26      106.03     41.60 o 
  -5   9   2      375.36      383.64     62.51 o 
  -4   9   2      458.44      405.80     47.75 o 
  -3   9   2        4.21       18.99     21.31 o 
  -2   9   2      124.03      114.77     22.03 o 
  -1   9   2      192.49      225.05     29.33 o 
   0   9   2      130.19      150.34     28.25 o 
   1   9   2      278.55      258.73     35.22 o 
   2   9   2      135.84      204.55     42.33 o 
   3   9   2       73.75      136.14     43.01 o 
   4   9   2       53.97       34.88     29.80 o 
   5   9   2       68.00      131.06     47.07 o 
   6   9   2       23.37       -7.79     44.36 o 
   7   9   2       22.43       30.82     47.75 o 
  -7  10   2       19.08       46.67     43.18 o 
  -6  10   2       32.33       33.35     49.95 o 
  -5  10   2      101.67       87.21     25.38 o 
  -4  10   2      264.57      247.77     29.38 o 
  -3  10   2      578.87      569.53     68.63 o 
  -2  10   2      400.46      368.60     33.96 o 
  -1  10   2      302.37      323.42     39.96 o 
   0  10   2      391.56      391.15     48.77 o 
   1  10   2      200.46      165.26     34.20 o 
   2  10   2      333.19      403.00     51.14 o 
   3  10   2      154.87      185.58     37.59 o 
   4  10   2      456.38      543.54     49.78 o 
   5  10   2       93.24      100.24     50.80 o 
   6  10   2       27.05        5.76     36.57 o 
   7  10   2        9.29      -54.18     49.78 o 
  -6  11   2        4.68       28.79     54.86 o 
  -5  11   2       26.02      -40.64     33.19 o 
  -4  11   2       71.08      141.22     69.76 o 
  -3  11   2       17.07       -1.74     31.43 o 
  -2  11   2       65.72       36.18     26.04 o 
  -1  11   2       32.26       -3.39     28.11 o 
   0  11   2       19.93        8.13     29.46 o 
   1  11   2        5.99       23.37     42.67 o 
   2  11   2        8.11       24.38     44.70 o 
   3  11   2       18.80       17.61     32.17 o 
   4  11   2        1.17       55.88     47.41 o 
   5  11   2       48.35       90.08     54.52 o 
   6  11   2       66.41      111.08     57.91 o 
  -4  12   2       78.74       52.49     39.96 o 
  -3  12   2      100.71      106.00     34.20 o 
  -2  12   2       59.70       70.78     43.35 o 
  -1  12   2       69.76       84.92     33.08 o 
   0  12   2      104.41      108.37     46.73 o 
   1  12   2      103.78      112.77     38.61 o 
   2  12   2       73.88       95.50     49.78 o 
   3  12   2       54.39      101.60     50.46 o 
   4  12   2       87.09       80.60     42.67 o 
   5  12   2       28.39       85.34     57.57 o 
  -2  13   2        1.25       38.27     33.19 o 
  -1  13   2        1.25       20.66     46.06 o 
   0  13   2       15.48       -0.68     33.87 o 
   1  13   2       82.45       87.71     50.46 o 
   2  13   2       27.98       29.12     49.11 o 
 -11   1   3        8.90       31.07     37.41 o 
 -10   1   3       70.09       99.47     35.56 o 
  -9   1   3      198.87      187.97     35.88 o 
  -8   1   3      435.50      499.32     43.94 o 
  -7   1   3      412.36      485.57     30.32 o 
  -6   1   3      243.30      201.47     18.54 o 
  -5   1   3      309.09      352.01     33.80 o 
  -4   1   3      781.81      895.87     37.57 o 
  -3   1   3     2463.38     2221.57     68.33 o 
  -2   1   3    16939.02    16751.61    511.71 o 
  -1   1   3    14596.20    13016.28    372.54 o 
   0   1   3     7390.32     7778.57     80.60 o 
   1   1   3    13684.41    13362.21    184.26 o 
   2   1   3     1336.43     1494.04     49.38 o 
   3   1   3      549.77      596.15     13.24 o 
   4   1   3     3377.19     3454.89     90.50 o 
   5   1   3     1464.22     1662.51     29.17 o 
   6   1   3     2530.19     2701.80     62.48 o 
   7   1   3     1676.59     1868.21     49.33 o 
   8   1   3      600.49      603.86     57.40 o 
   9   1   3       70.96       93.86     29.29 o 
  10   1   3      102.95      153.31     47.24 o 
  11   1   3       96.80      136.82     48.09 o 
 -11   2   3        1.20       31.83     36.26 o 
 -10   2   3        0.47        8.13     30.28 o 
  -9   2   3      199.57      280.02     36.12 o 
  -8   2   3      261.48      360.35     39.54 o 
  -7   2   3      373.10      395.33     32.44 o 
  -6   2   3      306.13      271.78     19.74 o 
  -5   2   3      257.74      202.88     16.39 o 
  -4   2   3      346.78      355.79     31.88 o 
  -3   2   3      277.37      290.38     13.28 o 
  -2   2   3    14918.57    15296.60    155.44 o 
  -1   2   3    20856.23    21527.12    247.05 o 
   0   2   3     6663.40     7469.72     85.34 o 
   1   2   3        7.04        3.22      5.51 o 
   2   2   3     4580.66     4457.63     93.25 o 
   3   2   3     2926.06     3078.60     54.01 o 
   4   2   3     1102.67     1214.13     49.10 o 
   5   2   3      172.22      168.26     13.60 o 
   6   2   3       81.04       81.19     14.27 o 
   7   2   3      121.82      112.52     27.40 o 
   8   2   3      291.39      301.63     43.35 o 
   9   2   3       78.55      113.65     26.88 o 
  10   2   3       64.88       72.13     38.61 o 
  11   2   3       53.50      147.32     50.80 o 
 -11   3   3      120.20      164.49     46.83 o 
 -10   3   3      411.89      476.83     66.38 o 
  -9   3   3      303.26      261.69     40.91 o 
  -8   3   3      108.92      125.45     29.07 o 
  -7   3   3      476.18      489.46     25.57 o 
  -6   3   3     1072.40      944.41     65.83 o 
  -5   3   3     1591.15     1401.97     31.96 o 
  -4   3   3     5496.53     5685.31    141.85 o 
  -3   3   3     4271.12     4073.05    100.41 o 
  -2   3   3      590.64      538.67     17.16 o 
  -1   3   3    13294.94    12731.46    159.34 o 
   0   3   3     8525.16     8403.86    114.80 o 
   1   3   3     1525.63     1562.46     51.14 o 
   2   3   3      733.19      813.44     19.32 o 
   3   3   3     4044.16     4181.84    102.86 o 
   4   3   3     2123.51     2255.30     82.89 o 
   5   3   3      103.57      108.53     14.00 o 
   6   3   3      199.86      179.48     22.59 o 
   7   3   3       53.49       53.06     24.47 o 
   8   3   3       42.64       73.39     25.23 o 
   9   3   3      342.48      354.91     43.69 o 
  10   3   3      100.88      109.05     41.65 o 
  11   3   3        9.69       96.18     50.12 o 
 -11   4   3        1.53        2.38     35.73 o 
 -10   4   3       11.66        5.54     31.36 o 
  -9   4   3       22.53       -8.89     41.99 o 
  -8   4   3       26.72       11.38     62.48 o 
  -7   4   3      470.97      349.23     73.49 o 
  -6   4   3      104.39      106.87     20.80 o 
  -5   4   3      813.19      654.08     25.83 o 
  -4   4   3      856.07      772.49     24.59 o 
  -3   4   3      372.65      447.47     29.00 o 
  -2   4   3     4258.07     3828.12     46.00 o 
  -1   4   3     1287.82     1219.18     29.57 o 
   0   4   3     2027.02     2013.54     35.25 o 
   1   4   3     1795.40     1951.33     50.12 o 
   2   4   3      715.77      626.57     25.85 o 
   3   4   3      427.51      404.89     33.96 o 
   4   4   3      595.63      596.18     32.37 o 
   5   4   3      883.02      843.26     34.33 o 
   6   4   3        0.54      -14.14     13.39 o 
   7   4   3      197.45      173.39     40.64 o 
   8   4   3      115.70       58.25     50.12 o 
   9   4   3       82.86      119.21     43.35 o 
  10   4   3        3.17       81.62     53.51 o 
 -11   5   3      138.64       99.56     70.44 o 
 -10   5   3      130.19      110.56     39.62 o 
  -9   5   3      143.46       89.48     39.28 o 
  -8   5   3      160.23       86.34     39.28 o 
  -7   5   3      578.05      446.87     70.10 o 
  -6   5   3      324.24      284.67     52.72 o 
  -5   5   3     1216.48     1026.33    104.84 o 
  -4   5   3      606.11      577.41     40.71 o 
  -3   5   3     2328.84     2256.50     98.11 o 
  -2   5   3       68.94       71.35     14.42 o 
  -1   5   3     1997.68     2020.76     50.12 o 
   0   5   3     1697.41     1577.79     81.79 o 
   1   5   3     2939.62     2697.39     64.34 o 
   2   5   3      392.34      410.76     21.60 o 
   3   5   3      323.75      329.63     22.13 o 
   4   5   3      762.82      857.46     29.06 o 
   5   5   3      301.82      322.81     40.30 o 
   6   5   3      271.98      315.27     26.42 o 
   7   5   3       41.73       59.94     43.69 o 
   8   5   3       75.97      134.45     39.28 o 
   9   5   3      143.63      183.89     45.72 o 
  10   5   3       34.13       14.56     38.27 o 
 -10   6   3       29.08       46.72    112.43 o 
  -9   6   3      147.83       76.15     77.72 o 
  -8   6   3      172.27      117.95     33.03 o 
  -7   6   3       13.56       49.60     37.93 o 
  -6   6   3      253.01      230.36     33.59 o 
  -5   6   3      509.50      455.50     58.03 o 
  -4   6   3      195.21      197.58     19.62 o 
  -3   6   3      106.71      118.35     17.48 o 
  -2   6   3      649.76      599.78     69.21 o 
  -1   6   3      231.15      178.49     19.09 o 
   0   6   3     1326.97     1386.79     39.03 o 
   1   6   3     2188.42     2213.87    128.86 o 
   2   6   3      710.73      705.24     29.81 o 
   3   6   3      497.21      485.87     24.92 o 
   4   6   3       32.57       16.82     19.09 o 
   5   6   3      186.28      187.25     32.68 o 
   6   6   3       41.97       67.29     21.06 o 
   7   6   3       79.87       78.17     25.61 o 
   8   6   3      149.73      115.14     51.14 o 
   9   6   3      168.56      189.31     45.72 o 
  10   6   3       51.89       83.31     40.98 o 
 -10   7   3       14.01      -63.39     42.26 o 
  -9   7   3       82.40       30.20     33.73 o 
  -8   7   3      161.72      115.99     39.03 o 
  -7   7   3       78.27       24.95     34.72 o 
  -6   7   3      705.22      702.39    124.12 o 
  -5   7   3      178.48      136.66     21.70 o 
  -4   7   3     1119.74     1074.45     61.49 o 
  -3   7   3      739.16      682.92     59.43 o 
  -2   7   3      939.60      863.11     99.03 o 
  -1   7   3     1035.94      909.11     36.16 o 
   0   7   3     2177.05     2197.52     51.86 o 
   1   7   3     1492.56     1555.62     90.25 o 
   2   7   3      881.82      861.96     46.06 o 
   3   7   3      685.66      660.57     29.65 o 
   4   7   3      603.38      666.57     29.80 o 
   5   7   3      888.34      831.85     33.02 o 
   6   7   3      651.98      728.03     37.75 o 
   7   7   3      253.04      310.74     48.77 o 
   8   7   3      150.97      307.84     60.28 o 
   9   7   3       87.66       82.63     42.33 o 
  -9   8   3       13.78      -16.90     34.80 o 
  -8   8   3        3.41       11.19     39.96 o 
  -7   8   3        1.36       35.16     37.95 o 
  -6   8   3      116.24       82.64     23.07 o 
  -5   8   3      189.90      156.69     26.61 o 
  -4   8   3       41.37       54.02     17.27 o 
  -3   8   3      134.23       95.32     21.95 o 
  -2   8   3        0.52        8.37     15.77 o 
  -1   8   3      301.42      258.50     24.72 o 
   0   8   3       35.98       28.73     18.94 o 
   1   8   3      277.14      206.73     45.04 o 
   2   8   3      115.83      113.18     21.77 o 
   3   8   3      330.52      335.19     28.96 o 
   4   8   3      177.80      182.76     21.60 o 
   5   8   3       28.39       22.98     22.44 o 
   6   8   3       15.20       35.64     23.38 o 
   7   8   3        6.99       36.80     26.60 o 
   8   8   3        2.50       34.54     43.35 o 
  -8   9   3       10.85        7.82     36.93 o 
  -7   9   3       36.36       14.06     41.62 o 
  -6   9   3       58.55       51.40     40.20 o 
  -5   9   3      192.81      202.29     26.34 o 
  -4   9   3      191.27      138.51     25.78 o 
  -3   9   3      299.01      304.31     45.39 o 
  -2   9   3       27.52       12.78     17.71 o 
  -1   9   3       38.36       47.38     26.42 o 
   0   9   3       83.57       99.23     37.93 o 
   1   9   3      619.98      610.26     46.06 o 
   2   9   3      653.84      682.73     53.85 o 
   3   9   3      726.46      854.43     58.59 o 
   4   9   3      676.72      779.25     58.93 o 
   5   9   3      234.76      315.63     41.99 o 
   6   9   3       99.93      140.20     48.77 o 
   7   9   3       83.08       98.21     50.80 o 
  -7  10   3       52.66       53.49     43.97 o 
  -6  10   3       17.38        6.24     42.50 o 
  -5  10   3       62.25       57.91     23.43 o 
  -4  10   3       92.27       87.21     21.62 o 
  -3  10   3       36.95       75.29     26.66 o 
  -2  10   3        1.62       -6.15     23.60 o 
  -1  10   3       68.19       58.59     29.12 o 
   0  10   3       72.87       31.83     38.95 o 
   1  10   3       29.30       38.27     40.30 o 
   2  10   3        5.92      -10.16     29.12 o 
   3  10   3       46.34       50.12     43.35 o 
   4  10   3       11.11      -10.50     41.99 o 
   5  10   3        8.45       -4.06     32.85 o 
   6  10   3       11.49      -14.90     34.20 o 
   7  10   3       31.31       28.45     52.49 o 
  -5  11   3      357.86      306.56    122.93 o 
  -4  11   3      383.85      344.22     91.10 o 
  -3  11   3      174.79      199.23    102.61 o 
  -2  11   3      115.49      151.46     35.62 o 
  -1  11   3      288.37      255.01     39.96 o 
   0  11   3      148.63      134.45     45.38 o 
   1  11   3      405.60      388.10     44.70 o 
   2  11   3      448.55      480.21     48.43 o 
   3  11   3      285.63      426.37     58.59 o 
   4  11   3      136.13      186.60     50.46 o 
   5  11   3       13.72       26.75     50.80 o 
   6  11   3       18.90       45.72     54.18 o 
  -5  12   3       27.36       21.34     38.61 o 
  -4  12   3       20.06       50.80     41.32 o 
  -3  12   3        1.65       10.32     35.25 o 
  -2  12   3      144.60      133.76     38.28 o 
  -1  12   3       59.21       85.01     37.27 o 
   0  12   3        4.07       40.64     44.36 o 
   1  12   3       86.15      102.95     47.41 o 
   2  12   3       88.06      170.34     52.15 o 
   3  12   3       19.72        7.11     47.07 o 
   4  12   3        4.16       62.99     40.30 o 
  -2  13   3      114.26       75.86     35.22 o 
  -1  13   3      150.17      132.08     50.12 o 
   0  13   3       90.05       55.20     36.91 o 
   1  13   3       25.04       31.49     36.91 o 
   2  13   3        1.83       -7.11     49.11 o 
 -11   0   4       48.95       94.15     61.97 o 
 -10   0   4       98.92      106.00     44.70 o 
  -9   0   4       43.33       29.12     38.95 o 
  -8   0   4      485.71      692.55     67.05 o 
  -7   0   4      584.16      521.87     50.12 o 
  -6   0   4      262.89      305.81     40.98 o 
  -5   0   4       91.58       65.02     23.37 o 
  -4   0   4     3139.48     3528.79     79.92 o 
  -3   0   4     1875.23     1810.11     47.75 o 
  -2   0   4      107.30       74.84     14.56 o 
  -1   0   4     3062.17     3532.51     55.88 o 
   1   0   4    24506.96    24469.88    187.95 o 
   2   0   4     1536.59     1538.30     27.09 o 
   3   0   4     1169.95     1235.21     71.29 o 
   4   0   4     4162.49     4233.53     72.81 o 
   5   0   4     1082.26      941.46     40.98 o 
   6   0   4     1797.56     2200.58     76.20 o 
   7   0   4      787.40      757.91     55.20 o 
   8   0   4      427.29      394.53     37.93 o 
   9   0   4      175.73      266.18     42.33 o 
  10   0   4      123.06      218.09     53.85 o 
  11   0   4       71.31       87.03     35.56 o 
 -11   1   4       28.70       65.09     43.40 o 
 -10   1   4       49.49       98.31     35.86 o 
  -9   1   4      189.76      196.32     32.81 o 
  -8   1   4      540.47      531.85     57.23 o 
  -7   1   4      505.54      490.18     40.67 o 
  -6   1   4      698.76      763.02     49.24 o 
  -5   1   4      682.77      764.77     25.53 o 
  -4   1   4      582.63      667.40     29.04 o 
  -3   1   4     1500.17     1619.58     28.16 o 
  -2   1   4     1712.72     1811.44     56.91 o 
  -1   1   4     9663.55     9750.83    335.71 o 
   0   1   4     6894.60     7049.45     81.62 o 
   1   1   4     4460.67     4595.34     98.55 o 
   2   1   4     4244.20     4307.39     37.09 o 
   3   1   4     1577.05     1765.58     78.90 o 
   4   1   4      324.77      358.23     15.50 o 
   5   1   4      222.66      207.16     12.23 o 
   6   1   4      160.23      146.06     24.80 o 
   7   1   4      450.80      345.21     28.25 o 
   8   1   4      407.32      357.13     30.58 o 
   9   1   4      231.29      252.42     28.38 o 
  10   1   4       79.20       95.53     29.89 o 
  11   1   4        2.75       62.67     33.46 o 
 -11   2   4       71.91       71.67     42.84 o 
 -10   2   4      172.73      179.43     35.58 o 
  -9   2   4      383.95      315.77     36.01 o 
  -8   2   4      158.40      211.36     36.07 o 
  -7   2   4     1001.87      921.32     37.08 o 
  -6   2   4     1764.35     1556.94    139.90 o 
  -5   2   4     1984.34     1677.42    153.16 o 
  -4   2   4     1661.96     1697.50     31.34 o 
  -3   2   4      617.77      537.32     33.31 o 
  -2   2   4     7365.66     6880.34     58.54 o 
  -1   2   4    36596.18    39271.72    247.05 o 
   0   2   4    14454.44    13770.06    130.38 o 
   1   2   4    10170.06     9696.01    134.79 o 
   2   2   4     2532.35     2771.32     30.10 o 
   3   2   4     2593.76     2486.80     66.10 o 
   4   2   4       82.97      109.98     12.19 o 
   5   2   4      338.22      331.55     15.67 o 
   6   2   4      858.57     1165.41     39.03 o 
   7   2   4      364.42      417.70     28.88 o 
   8   2   4      503.25      628.77     44.43 o 
   9   2   4      160.70      240.38     37.93 o 
  10   2   4       25.72       21.63     32.14 o 
  11   2   4       19.67       46.06     36.91 o 
 -11   3   4        2.05       -7.87     35.61 o 
 -10   3   4       50.10       45.19     35.59 o 
  -9   3   4      140.45      105.96     34.64 o 
  -8   3   4       52.28       44.54     26.42 o 
  -7   3   4        6.11       13.73     16.66 o 
  -6   3   4      153.61      189.97     17.70 o 
  -5   3   4      705.77      735.18     27.61 o 
  -4   3   4      716.50      672.16     32.82 o 
  -3   3   4      693.46      704.81     48.52 o 
  -2   3   4      581.22      533.26     17.21 o 
  -1   3   4     5220.16     5596.56    132.75 o 
   0   3   4     1219.50     1062.81     27.09 o 
   1   3   4     3330.42     3301.84    115.14 o 
   2   3   4      458.21      539.30     18.88 o 
   3   3   4      676.91      640.41     18.97 o 
   4   3   4     1003.27     1011.04     36.20 o 
   5   3   4      167.45      170.67     14.58 o 
   6   3   4       88.90       99.12     14.27 o 
   7   3   4      102.20      143.00     23.33 o 
   8   3   4      282.29      275.56     30.33 o 
   9   3   4       66.12       69.07     30.95 o 
  10   3   4       19.63       22.69     50.80 o 
  11   3   4        7.00       88.73     57.57 o 
 -11   4   4      167.44      121.64     42.62 o 
 -10   4   4      263.47      209.63     53.85 o 
  -9   4   4      118.26       94.28     33.91 o 
  -8   4   4     1136.88     1075.84    120.39 o 
  -7   4   4     1162.11     1014.03     50.15 o 
  -6   4   4     1972.08     1714.56     82.44 o 
  -5   4   4     2464.45     2110.01     40.90 o 
  -4   4   4     5993.97     5806.18    116.84 o 
  -3   4   4     2070.65     2212.66     73.89 o 
  -2   4   4     1014.54      906.14     41.77 o 
  -1   4   4     3935.54     3732.42     51.81 o 
   0   4   4     5734.06     5567.17     76.71 o 
   1   4   4     4094.49     3993.80    220.63 o 
   2   4   4     2168.38     2331.99     32.36 o 
   3   4   4     3804.86     3758.68    221.04 o 
   4   4   4     2151.56     2124.05     64.74 o 
   5   4   4     1189.55     1186.12    102.68 o 
   6   4   4       81.02       90.20     14.72 o 
   7   4   4       77.09       63.01     23.21 o 
   8   4   4      128.66      145.71     32.08 o 
   9   4   4       29.26       63.33     33.53 o 
  10   4   4       22.59       44.36     40.30 o 
 -11   5   4        0.13       14.11     27.25 o 
 -10   5   4       97.50       80.92     37.92 o 
  -9   5   4      238.45      214.82     81.95 o 
  -8   5   4       64.41       70.12     58.08 o 
  -7   5   4      143.84       98.59     19.53 o 
  -6   5   4      632.81      474.29     52.08 o 
  -5   5   4      100.37      109.14     16.95 o 
  -4   5   4      634.15      569.55     25.11 o 
  -3   5   4     2179.16     2149.06    112.30 o 
  -2   5   4     3211.55     3317.58    147.38 o 
  -1   5   4     2590.47     2611.09     46.34 o 
   0   5   4       28.19       17.32     14.97 o 
   1   5   4     1000.10      980.41     45.04 o 
   2   5   4     1865.00     2090.49     96.52 o 
   3   5   4      161.45      109.69     20.76 o 
   4   5   4      314.30      315.51     27.01 o 
   5   5   4      168.51      170.20     18.18 o 
   6   5   4      348.63      336.12     26.95 o 
   7   5   4      129.22      128.35     43.35 o 
   8   5   4       39.72       35.90     55.88 o 
   9   5   4       97.90      199.13     58.59 o 
  10   5   4       57.43       92.45     48.77 o 
 -10   6   4      128.94       97.63     62.14 o 
  -9   6   4      263.85      203.12     73.15 o 
  -8   6   4      173.31      131.40     37.36 o 
  -7   6   4      328.21      318.31     35.22 o 
  -6   6   4     1087.63      888.45    118.02 o 
  -5   6   4      371.47      316.85     47.46 o 
  -4   6   4      982.15      877.64     56.88 o 
  -3   6   4      919.28      899.18     69.62 o 
  -2   6   4      960.62      964.34     63.90 o 
  -1   6   4     1590.76     1343.73     49.27 o 
   0   6   4       65.67       70.38     29.63 o 
   1   6   4      877.96      796.18     40.98 o 
   2   6   4     1192.80     1305.87     57.91 o 
   3   6   4      988.94      994.90     33.67 o 
   4   6   4      471.92      532.59     28.49 o 
   5   6   4      679.02      695.92     51.64 o 
   6   6   4      522.25      503.63     31.70 o 
   7   6   4      107.51      122.93     35.56 o 
   8   6   4       39.57       52.83     55.20 o 
   9   6   4       32.21       33.87     31.83 o 
  10   6   4       21.63       -3.05     38.61 o 
 -10   7   4        6.40      -40.50     43.77 o 
  -9   7   4       30.42        9.94     42.67 o 
  -8   7   4       35.44       41.90     43.52 o 
  -7   7   4       25.25       12.05     34.14 o 
  -6   7   4      132.45      118.82     24.28 o 
  -5   7   4       51.49       27.26     17.91 o 
  -4   7   4       79.12       76.32     18.63 o 
  -3   7   4      849.25      775.92     54.13 o 
  -2   7   4      702.76      723.74     46.94 o 
  -1   7   4      413.35      363.27     25.46 o 
   0   7   4      123.82       98.60     18.90 o 
   1   7   4      199.19      194.89     24.30 o 
   2   7   4       18.03       10.75     21.66 o 
   3   7   4      317.10      348.41     24.82 o 
   4   7   4       35.98       36.41     18.71 o 
   5   7   4       25.64       34.68     22.13 o 
   6   7   4       56.08       74.20     26.22 o 
   7   7   4        4.19        3.05     41.65 o 
   8   7   4       23.39       65.36     56.22 o 
   9   7   4        7.23       50.12     46.73 o 
  -9   8   4       83.45       99.81     40.04 o 
  -8   8   4       77.37      115.53     37.76 o 
  -7   8   4       17.51        3.56     29.88 o 
  -6   8   4       73.91       73.29     29.58 o 
  -5   8   4      705.55      655.59     72.71 o 
  -4   8   4       20.71       35.97     21.30 o 
  -3   8   4      164.37      175.89     22.30 o 
  -2   8   4      749.86      629.18     44.23 o 
  -1   8   4      421.55      434.22     30.63 o 
   0   8   4       27.51       19.25     18.39 o 
   1   8   4       47.79       47.13     19.75 o 
   2   8   4      216.38      208.56     26.22 o 
   3   8   4      293.31      291.56     24.66 o 
   4   8   4      478.52      569.09     32.43 o 
   5   8   4      663.36      693.77     34.17 o 
   6   8   4      150.71      135.39     29.04 o 
   7   8   4      263.84      288.00     36.03 o 
   8   8   4      167.09      276.00     61.30 o 
  -8   9   4       59.80       67.87     50.63 o 
  -7   9   4      153.31      158.95     45.51 o 
  -6   9   4       33.23       20.08     24.19 o 
  -5   9   4        6.34      -18.81     21.30 o 
  -4   9   4       91.63       87.92     24.19 o 
  -3   9   4       45.86       39.94     19.13 o 
  -2   9   4       90.16      113.53     26.20 o 
  -1   9   4      219.18      220.13     41.32 o 
   0   9   4      883.04      809.72     57.23 o 
   1   9   4      594.58      549.30     43.69 o 
   2   9   4      240.19      216.06     35.22 o 
   3   9   4      133.77      102.27     31.49 o 
   4   9   4       10.08       -2.71     39.96 o 
   5   9   4       64.73       36.57     41.32 o 
   6   9   4       31.07       26.42     34.54 o 
   7   9   4       75.53      113.45     51.81 o 
  -7  10   4       54.94       35.87     35.55 o 
  -6  10   4      160.69      240.28     48.99 o 
  -5  10   4      106.89      104.13     47.92 o 
  -4  10   4      465.65      425.22    145.45 o 
  -3  10   4      631.05      633.44    131.23 o 
  -2  10   4      401.05      382.79     36.62 o 
  -1  10   4      142.45      112.09     31.83 o 
   0  10   4      178.12      141.90     33.53 o 
   1  10   4       82.72       59.26     31.16 o 
   2  10   4      175.69      131.74     44.36 o 
   3  10   4      458.11      414.18     44.36 o 
   4  10   4      284.16      382.68     54.52 o 
   5  10   4       92.54      104.31     36.57 o 
   6  10   4       64.96       57.23     50.80 o 
   7  10   4       23.32        6.10     38.61 o 
  -6  11   4       13.22       36.24     72.47 o 
  -5  11   4        8.59       12.63     31.58 o 
  -4  11   4      147.16      162.28     64.68 o 
  -3  11   4       97.04       82.20     27.31 o 
  -2  11   4      120.17       80.25     35.64 o 
  -1  11   4       64.50       95.50     42.33 o 
   0  11   4       29.13       46.06     32.17 o 
   1  11   4        9.59       24.72     31.16 o 
   2  11   4       25.62       58.25     33.53 o 
   3  11   4       68.31      109.05     48.09 o 
   4  11   4        1.63       11.51     33.19 o 
   5  11   4       38.36       56.89     49.11 o 
   6  11   4        9.35       16.26     54.18 o 
  -5  12   4      249.96       86.02     42.67 o 
  -4  12   4      144.51      110.14     67.90 o 
  -3  12   4      208.14      194.13     91.27 o 
  -2  12   4      142.01      142.14     47.92 o 
  -1  12   4      130.84      160.12     34.46 o 
   0  12   4      199.94      197.44     40.64 o 
   1  12   4      133.87      147.32     49.78 o 
   2  12   4       81.08      132.08     50.46 o 
   3  12   4      214.87      210.64     55.88 o 
   4  12   4      148.09      191.68     43.69 o 
  -2  13   4       36.89       43.69     45.38 o 
  -1  13   4       64.01       99.40     33.59 o 
   0  13   4       93.88       94.15     39.28 o 
   1  13   4       77.42      111.42     39.62 o 
 -11   1   5       72.78      140.03     45.50 o 
 -10   1   5      151.64      210.61     38.73 o 
  -9   1   5      101.30      132.00     30.37 o 
  -8   1   5      294.77      258.86     25.41 o 
  -7   1   5      615.10      636.08     56.57 o 
  -6   1   5      275.32      385.11     49.18 o 
  -5   1   5     2105.17     2090.71     70.27 o 
  -4   1   5     1450.07     1410.09     36.30 o 
  -3   1   5     1889.75     1894.86    108.82 o 
  -2   1   5     2971.92     2781.96     33.54 o 
  -1   1   5      286.01      341.27     14.58 o 
   0   1   5     3892.13     4466.86     69.76 o 
   1   1   5     7376.73     7765.60    281.25 o 
   2   1   5     5680.57     5472.82     46.10 o 
   3   1   5     3856.28     3881.22    154.11 o 
   4   1   5     2646.02     2625.42     99.18 o 
   5   1   5     2698.23     2599.66     38.04 o 
   6   1   5      334.84      344.20     27.01 o 
   7   1   5      619.19      615.19     48.43 o 
   8   1   5      455.39      470.17     34.19 o 
   9   1   5      104.54      136.99     25.17 o 
  10   1   5      150.76      239.08     38.43 o 
  11   1   5       64.65       97.56     46.90 o 
 -11   2   5       62.77      106.62     36.25 o 
 -10   2   5       70.23       94.43     41.99 o 
  -9   2   5      214.51      224.65     34.33 o 
  -8   2   5      216.61      198.77     29.89 o 
  -7   2   5      501.84      446.41     26.82 o 
  -6   2   5      441.71      471.36     59.06 o 
  -5   2   5      344.61      337.13     40.99 o 
  -4   2   5      939.54      968.66     26.80 o 
  -3   2   5      788.74      770.35     21.95 o 
  -2   2   5     3094.36     3233.06    288.02 o 
  -1   2   5     1168.29     1080.30     22.18 o 
   0   2   5       91.86       84.66     17.95 o 
   1   2   5     1874.26     1738.77     30.31 o 
   2   2   5     2523.37     2584.01     31.72 o 
   3   2   5      744.98      749.25     30.62 o 
   4   2   5       53.22       33.48     10.64 o 
   5   2   5       23.07       42.11     11.27 o 
   6   2   5      958.65      991.43     36.93 o 
   7   2   5      389.60      403.42     28.62 o 
   8   2   5      590.41      617.18     37.71 o 
   9   2   5       49.73      100.52     34.42 o 
  10   2   5       48.54      104.49     28.25 o 
  11   2   5       14.69       58.78     35.72 o 
 -11   3   5       94.51      114.47     49.95 o 
 -10   3   5      234.22      221.25     52.15 o 
  -9   3   5      130.07      122.35     35.73 o 
  -8   3   5      336.11      314.58     37.34 o 
  -7   3   5      444.77      365.03     23.93 o 
  -6   3   5     1429.34     1176.13    113.91 o 
  -5   3   5     5878.78     5296.75    205.74 o 
  -4   3   5    10339.40     9908.98    165.57 o 
  -3   3   5     1365.13     1417.42     30.79 o 
  -2   3   5     2740.10     2930.60    112.04 o 
  -1   3   5     4026.41     4310.16     83.31 o 
   0   3   5     1437.51     1423.37     42.67 o 
   1   3   5     4129.91     3877.21     47.07 o 
   2   3   5     8909.43     8809.54    233.66 o 
   3   3   5     5906.07     6251.98    196.82 o 
   4   3   5     2485.12     2546.03     44.31 o 
   5   3   5      356.56      297.34     17.97 o 
   6   3   5      167.20      156.19     26.92 o 
   7   3   5      108.11      124.40     21.89 o 
   8   3   5      376.77      481.40     73.15 o 
   9   3   5      308.68      336.07     49.11 o 
  10   3   5       95.55      132.58     37.63 o 
 -11   4   5        9.32       37.71     34.03 o 
 -10   4   5        9.26       -2.34     28.18 o 
  -9   4   5        7.99      -30.09     29.33 o 
  -8   4   5       35.24       25.16     25.40 o 
  -7   4   5      278.33      294.07     41.61 o 
  -6   4   5      422.92      373.94     43.12 o 
  -5   4   5      845.97      833.87     31.12 o 
  -4   4   5      259.46      274.80     18.68 o 
  -3   4   5     2911.97     3342.88     52.60 o 
  -2   4   5     2851.21     2547.00     99.30 o 
  -1   4   5     1092.31     1148.98     30.82 o 
   0   4   5     1048.60      995.95     19.40 o 
   1   4   5     1109.93     1155.45     21.78 o 
   2   4   5     2602.81     2800.21     70.51 o 
   3   4   5     1659.44     1629.73     31.34 o 
   4   4   5       42.08       35.74     15.00 o 
   5   4   5      142.49      131.16     14.53 o 
   6   4   5      107.29      103.41     17.15 o 
   7   4   5       16.04       49.73     26.62 o 
   8   4   5       48.42       95.38     26.84 o 
   9   4   5       13.36       61.42     33.01 o 
  10   4   5        2.77       25.74     34.20 o 
 -11   5   5       78.95       49.21     31.58 o 
 -10   5   5       42.11       75.59     43.68 o 
  -9   5   5      139.62       92.18     35.73 o 
  -8   5   5      370.55      266.71     56.89 o 
  -7   5   5      402.61      258.68     31.44 o 
  -6   5   5      441.30      407.41     27.30 o 
  -5   5   5     1514.35     1536.87     53.57 o 
  -4   5   5     2576.19     2378.18    136.45 o 
  -3   5   5     3069.90     2939.18    155.01 o 
  -2   5   5     3803.02     3491.76    208.55 o 
  -1   5   5     5218.16     4731.98    186.09 o 
   0   5   5     2884.76     2842.61    102.95 o 
   1   5   5     2272.38     2052.25    322.06 o 
   2   5   5     1985.56     1914.98    111.54 o 
   3   5   5     1372.47     1370.22     28.31 o 
   4   5   5     1848.13     2149.50     46.07 o 
   5   5   5      701.81      720.35     24.83 o 
   6   5   5      180.44      174.72     17.57 o 
   7   5   5      309.71      329.48     34.37 o 
   8   5   5      232.16      243.15     47.41 o 
   9   5   5       97.19      163.23     65.02 o 
  10   5   5       38.90       82.63     49.78 o 
 -10   6   5       76.04       10.07     32.15 o 
  -9   6   5      159.68       91.23     61.13 o 
  -8   6   5      123.06      132.49     57.23 o 
  -7   6   5       65.57       61.97     26.50 o 
  -6   6   5      322.57      307.74     51.91 o 
  -5   6   5       20.64       13.11     17.02 o 
  -4   6   5      124.24       86.33     17.82 o 
  -3   6   5      291.44      309.13     33.27 o 
  -2   6   5     2212.96     2036.79    183.46 o 
  -1   6   5     1065.39      983.36     53.68 o 
   0   6   5      843.42      719.31     26.80 o 
   1   6   5      268.35      284.13     29.46 o 
   2   6   5      305.46      325.18     23.68 o 
   3   6   5      388.86      405.46     28.08 o 
   4   6   5      143.00      196.89     22.27 o 
   5   6   5      400.24      431.95     29.89 o 
   6   6   5      184.46      211.72     26.21 o 
   7   6   5       19.77        8.47     29.12 o 
   8   6   5       41.76       60.96     39.62 o 
   9   6   5       60.39      134.78     65.70 o 
 -10   7   5       90.26       20.36     55.71 o 
  -9   7   5      182.66      149.83     44.64 o 
  -8   7   5      226.79      192.58     37.25 o 
  -7   7   5       64.02       94.11     36.91 o 
  -6   7   5      540.47      501.91     96.74 o 
  -5   7   5       18.53       12.20     18.97 o 
  -4   7   5       88.63       63.59     19.81 o 
  -3   7   5      219.05      190.19     22.23 o 
  -2   7   5     1118.75     1163.50     98.69 o 
  -1   7   5     1487.40     1420.58     73.83 o 
   0   7   5      765.33      741.45     31.55 o 
   1   7   5      237.94      240.11     30.14 o 
   2   7   5      247.08      286.85     26.57 o 
   3   7   5       56.78       58.85     19.69 o 
   4   7   5      366.34      443.55     27.68 o 
   5   7   5      800.65      899.31     38.50 o 
   6   7   5      540.47      627.03     35.14 o 
   7   7   5      244.17      268.21     47.07 o 
   8   7   5       35.55       62.31     49.78 o 
   9   7   5       51.67      101.60     43.35 o 
  -9   8   5       47.53       43.75     45.01 o 
  -8   8   5        5.24        4.55     32.97 o 
  -7   8   5        8.52       56.83     32.79 o 
  -6   8   5       34.48        6.96     21.00 o 
  -5   8   5       42.40       36.49     21.23 o 
  -4   8   5      160.88      150.83     24.08 o 
  -3   8   5       56.73       68.24     18.84 o 
  -2   8   5      143.43      137.89     22.35 o 
  -1   8   5      201.11      170.68     37.93 o 
   0   8   5      319.02      283.45     34.54 o 
   1   8   5      409.95      418.38     52.32 o 
   2   8   5       51.47       37.83     22.69 o 
   3   8   5       56.08       50.02     23.81 o 
   4   8   5       61.24       84.10     24.83 o 
   5   8   5       21.07        9.51     24.82 o 
   6   8   5       18.47      -13.20     25.35 o 
   7   8   5        0.12       37.25     41.65 o 
   8   8   5        5.59       14.22     51.81 o 
  -8   9   5       10.89       35.49     38.09 o 
  -7   9   5       32.76       82.07     44.50 o 
  -6   9   5       42.83        7.30     24.08 o 
  -5   9   5      194.55      206.44     44.09 o 
  -4   9   5      206.93      204.97     77.04 o 
  -3   9   5      299.41      285.04     32.18 o 
  -2   9   5      261.84      267.91     30.92 o 
  -1   9   5      427.10      379.63     47.41 o 
   0   9   5      634.23      624.48     46.73 o 
   1   9   5      420.72      452.10     49.44 o 
   2   9   5      248.85      319.69     46.06 o 
   3   9   5      243.45      248.23     45.38 o 
   4   9   5      372.24      429.41     50.80 o 
   5   9   5      219.41      195.40     47.41 o 
   6   9   5       71.41       88.05     36.91 o 
  -7  10   5       10.61      -18.29     74.50 o 
  -6  10   5       12.96       -3.83     27.75 o 
  -5  10   5       52.67       52.09     31.68 o 
  -4  10   5       23.72       33.08     31.85 o 
  -3  10   5       49.65       74.14     32.25 o 
  -2  10   5      111.50      105.82     31.15 o 
  -1  10   5      227.03      240.11     45.72 o 
   0  10   5       32.61       41.99     41.65 o 
   1  10   5       21.36       49.44     40.98 o 
   2  10   5       37.08       46.73     31.49 o 
   3  10   5       54.96       44.36     31.49 o 
   4  10   5       34.83       40.30     44.36 o 
   5  10   5       21.38       18.96     32.17 o 
   6  10   5        6.91       48.77     48.09 o 
   7  10   5       18.79       36.57     52.49 o 
  -6  11   5      250.41      306.82     81.95 o 
  -5  11   5      315.91      262.71    127.84 o 
  -4  11   5      241.47      254.36     73.83 o 
  -3  11   5      293.19      316.95     40.11 o 
  -2  11   5      336.25      392.68     50.46 o 
  -1  11   5      302.82      407.06     53.85 o 
   0  11   5      269.49      298.69     50.12 o 
   1  11   5      437.83      532.03     58.59 o 
   2  11   5      311.96      219.79     40.30 o 
   3  11   5      310.00      346.78     53.51 o 
   4  11   5      208.60      239.77     44.36 o 
   5  11   5       68.13       81.28     49.44 o 
  -5  12   5        0.83      -16.58     31.83 o 
  -4  12   5       22.67       20.93     37.68 o 
  -3  12   5       28.00       20.44     36.64 o 
  -2  12   5       57.76       40.17     26.96 o 
  -1  12   5       46.44       19.14     34.18 o 
   0  12   5       98.13       73.49     35.90 o 
   1  12   5       59.31       72.81     47.41 o 
   2  12   5        6.42       57.23     47.41 o 
   3  12   5        8.72        2.03     49.11 o 
   4  12   5        3.15       18.96     36.24 o 
  -1  13   5      234.55      365.75     92.11 o 
   0  13   5      158.73      127.33     40.30 o 
   1  13   5       36.53       86.70     50.46 o 
 -11   0   6       79.72       66.72     46.73 o 
 -10   0   6      579.65      768.41     80.94 o 
  -9   0   6      286.10      253.99     48.77 o 
  -8   0   6      414.81      373.54     48.43 o 
  -7   0   6      285.98      207.93     43.35 o 
  -6   0   6     1230.28     1398.99     68.75 o 
  -5   0   6      393.25      341.36     33.53 o 
  -4   0   6     3641.17     3451.57     74.50 o 
  -3   0   6     7252.30     7672.91    104.31 o 
  -2   0   6     7421.65     6297.63     86.36 o 
  -1   0   6     1640.25     1477.55     40.30 o 
   1   0   6    12974.69    13288.50    128.01 o 
   2   0   6     2631.20     2756.57     76.87 o 
   3   0   6     1624.33     1845.04    102.61 o 
   4   0   6     6455.99     6284.12     52.32 o 
   5   0   6     2957.16     2825.06     66.72 o 
   6   0   6     1093.50     1133.82     50.46 o 
   7   0   6       28.25       78.57     41.65 o 
   8   0   6       87.63       77.21     41.99 o 
   9   0   6      534.27      465.65     55.20 o 
  10   0   6      219.15      295.98     57.23 o 
 -11   1   6       47.47       26.85     32.68 o 
 -10   1   6       29.21       41.15     30.47 o 
  -9   1   6      175.84      153.09     30.34 o 
  -8   1   6      362.40      432.04     29.22 o 
  -7   1   6      306.50      312.29     25.25 o 
  -6   1   6      118.04      153.34     20.24 o 
  -5   1   6      220.81      233.67     61.47 o 
  -4   1   6      310.42      337.58     20.42 o 
  -3   1   6     2287.87     2294.76    115.03 o 
  -2   1   6     1571.13     1750.15     58.11 o 
  -1   1   6     1545.83     1469.51     30.15 o 
   0   1   6     3609.68     3130.87     59.94 o 
   1   1   6     2732.00     2786.79     51.81 o 
   2   1   6      745.10      793.12     19.65 o 
   3   1   6      175.31      184.27      8.58 o 
   4   1   6      281.81      309.21     15.14 o 
   5   1   6      554.28      485.03     41.49 o 
   6   1   6      308.92      300.47     23.22 o 
   7   1   6      241.16      282.51     37.08 o 
   8   1   6       90.94      154.82     34.97 o 
   9   1   6      133.88      176.63     46.57 o 
  10   1   6       10.25       56.25     33.94 o 
 -11   2   6      121.68      168.05     48.39 o 
 -10   2   6       92.56      113.38     36.88 o 
  -9   2   6      176.54      212.65     37.99 o 
  -8   2   6       58.58       60.27     19.59 o 
  -7   2   6      213.13      264.06     24.91 o 
  -6   2   6      603.90      603.09     49.96 o 
  -5   2   6     1035.42     1087.16     87.02 o 
  -4   2   6     1318.37     1159.34     52.15 o 
  -3   2   6     6694.52     6659.91    162.46 o 
  -2   2   6    10131.78    10631.40    368.70 o 
  -1   2   6      891.28      782.27     89.24 o 
   0   2   6     1882.28     2098.31     53.51 o 
   1   2   6     2357.29     2399.93     37.51 o 
   2   2   6      385.66      317.99     14.80 o 
   3   2   6     1592.97     1622.76     37.46 o 
   4   2   6     3240.68     3154.78    175.00 o 
   5   2   6      847.34      953.73     41.01 o 
   6   2   6     1129.44     1025.41     36.79 o 
   7   2   6      565.16      574.76     38.87 o 
   8   2   6      129.96      140.99     30.67 o 
   9   2   6       98.22      126.52     33.64 o 
  10   2   6       53.53       62.31     27.36 o 
 -11   3   6       10.25      -11.11     29.54 o 
 -10   3   6       96.42      108.13     38.33 o 
  -9   3   6       64.20       78.96     29.79 o 
  -8   3   6       16.96       38.70     28.64 o 
  -7   3   6       56.25       38.28     17.98 o 
  -6   3   6       68.74       87.53     15.01 o 
  -5   3   6      217.32      225.01     19.22 o 
  -4   3   6     2134.15     1759.28     37.60 o 
  -3   3   6      522.38      508.30     23.70 o 
  -2   3   6     1388.02     1511.15     72.57 o 
  -1   3   6     1016.28      964.61     20.30 o 
   0   3   6      182.71      189.65     19.98 o 
   1   3   6      437.32      392.82     33.02 o 
   2   3   6      352.27      358.19     35.31 o 
   3   3   6      927.68      947.32     35.46 o 
   4   3   6      788.70      937.88     32.93 o 
   5   3   6      667.65      684.83     22.88 o 
   6   3   6      192.95      193.18     24.78 o 
   7   3   6       60.76       96.37     21.30 o 
   8   3   6       76.80      133.41     31.64 o 
   9   3   6       45.39       66.36     32.06 o 
  10   3   6       60.56      118.23     34.17 o 
 -11   4   6       60.06       25.21     40.74 o 
 -10   4   6       37.09       18.29     35.72 o 
  -9   4   6       58.21       57.08     40.02 o 
  -8   4   6      854.17      796.91     62.99 o 
  -7   4   6      566.46      535.92     32.03 o 
  -6   4   6     2032.16     1725.72     68.23 o 
  -5   4   6     3404.93     3476.82    116.98 o 
  -4   4   6     3499.36     3622.79    106.52 o 
  -3   4   6     2328.28     2039.49     38.48 o 
  -2   4   6      667.17      687.20     68.26 o 
  -1   4   6     5411.75     5465.46     59.45 o 
   0   4   6     2846.61     2620.51     62.99 o 
   1   4   6     3344.16     3140.56     39.28 o 
   2   4   6     3456.18     3162.85    107.24 o 
   3   4   6     4478.22     4879.89    157.52 o 
   4   4   6     1789.90     1888.19     67.33 o 
   5   4   6      358.68      392.49     20.74 o 
   6   4   6       95.82       89.81     19.67 o 
   7   4   6      587.20      613.58     57.91 o 
   8   4   6      547.66      628.44     67.73 o 
   9   4   6      221.19      198.21     36.20 o 
  10   4   6       91.40       92.45     39.62 o 
 -10   5   6       58.73       49.29     37.88 o 
  -9   5   6       56.52       -4.59     37.19 o 
  -8   5   6       24.75       25.50     27.69 o 
  -7   5   6      199.44      184.53     28.81 o 
  -6   5   6      696.07      638.86     52.24 o 
  -5   5   6      809.97      775.75     34.03 o 
  -4   5   6      451.51      453.70     25.25 o 
  -3   5   6      938.59      945.68     54.00 o 
  -2   5   6       53.64       33.71     14.56 o 
  -1   5   6     4399.93     3686.78     52.47 o 
   0   5   6     5078.75     4863.75     99.86 o 
   1   5   6     4934.36     5086.45    122.25 o 
   2   5   6      218.27      223.50     17.08 o 
   3   5   6      125.09      111.83     16.70 o 
   4   5   6      161.84      157.91     16.64 o 
   5   5   6       41.48       54.90     15.49 o 
   6   5   6      250.48      254.28     22.11 o 
   7   5   6      109.67      139.26     26.77 o 
   8   5   6      105.51      112.14     30.26 o 
   9   5   6       48.33      140.54     66.38 o 
  10   5   6        7.86      -27.77     57.91 o 
 -10   6   6       83.91       72.85     69.09 o 
  -9   6   6      114.21       50.58     39.84 o 
  -8   6   6      268.08      208.68     55.20 o 
  -7   6   6      259.96      222.14     31.53 o 
  -6   6   6      399.05      408.46     50.92 o 
  -5   6   6      172.09      179.34     21.82 o 
  -4   6   6      312.66      295.02     28.59 o 
  -3   6   6      108.04       87.54     16.36 o 
  -2   6   6     1952.31     1725.77    134.66 o 
  -1   6   6     2595.18     2185.67     44.26 o 
   0   6   6     1884.21     1875.24     74.33 o 
   1   6   6     1235.90     1126.71     50.46 o 
   2   6   6      484.28      529.04     44.53 o 
   3   6   6      749.28      831.60     54.69 o 
   4   6   6     1116.65     1045.87     68.46 o 
   5   6   6      320.96      356.44     30.21 o 
   6   6   6      400.85      523.81     32.59 o 
   7   6   6      126.45      152.06     43.35 o 
   8   6   6       54.30       50.46     47.75 o 
   9   6   6       13.49        7.45     62.65 o 
 -10   7   6        7.94      -10.24     37.83 o 
  -9   7   6       14.02       -6.26     34.46 o 
  -8   7   6       60.92       54.16     39.39 o 
  -7   7   6       63.45       41.42     20.03 o 
  -6   7   6       48.74       49.89     36.45 o 
  -5   7   6       27.23       23.53     23.75 o 
  -4   7   6       99.42      103.69     23.29 o 
  -3   7   6       44.80       49.64     18.02 o 
  -2   7   6       68.42       65.76     18.36 o 
  -1   7   6      223.34      187.38     23.43 o 
   0   7   6      638.38      648.19     49.11 o 
   1   7   6       92.77       78.91     32.17 o 
   2   7   6      203.02      234.76     27.27 o 
   3   7   6       39.21        7.48     19.64 o 
   4   7   6      152.77      184.90     24.56 o 
   5   7   6       85.85       78.80     35.22 o 
   6   7   6      118.18      136.43     34.03 o 
   7   7   6       18.83       29.12     41.65 o 
   8   7   6       22.37       34.88     49.11 o 
   9   7   6        5.04       89.41     50.46 o 
  -9   8   6      179.70      183.24     42.68 o 
  -8   8   6      159.76      187.69     39.62 o 
  -7   8   6       37.11       80.74     41.17 o 
  -6   8   6       41.44       25.10     36.33 o 
  -5   8   6      327.76      358.15     34.04 o 
  -4   8   6      145.27      119.14     24.60 o 
  -3   8   6       79.72       80.20     27.63 o 
  -2   8   6       68.70       39.28     30.50 o 
  -1   8   6      252.69      225.21     43.35 o 
   0   8   6      536.73      461.25     40.64 o 
   1   8   6       56.42       41.77     19.44 o 
   2   8   6      110.45      105.28     22.13 o 
   3   8   6      431.14      458.67     40.30 o 
   4   8   6      368.00      390.81     30.09 o 
   5   8   6      142.52      146.57     36.07 o 
   6   8   6       75.94       67.19     23.66 o 
   7   8   6      102.15      118.53     44.70 o 
   8   8   6       55.45      107.02     52.15 o 
  -8   9   6        3.65        1.89     39.79 o 
  -7   9   6       12.42       -2.37     51.81 o 
  -6   9   6       13.71      -11.46     28.24 o 
  -5   9   6       19.28       24.32     27.17 o 
  -4   9   6       48.01       26.24     29.07 o 
  -3   9   6      474.28      476.48     51.48 o 
  -2   9   6      248.66      234.31     58.25 o 
  -1   9   6      453.44      480.89     44.36 o 
   0   9   6       97.30       72.47     29.46 o 
   1   9   6      199.04      168.99     34.54 o 
   2   9   6      150.37      145.62     32.51 o 
   3   9   6       69.98       80.60     40.98 o 
   4   9   6       35.45       47.07     30.82 o 
   5   9   6       65.95      133.09     46.40 o 
   6   9   6       48.26       44.36     43.01 o 
  -7  10   6      118.14      177.12     85.34 o 
  -6  10   6      358.99      324.20    178.64 o 
  -5  10   6      310.85      456.51     86.36 o 
  -4  10   6      263.08      270.11     45.38 o 
  -3  10   6       67.64       81.35     27.87 o 
  -2  10   6       69.88       69.39     28.35 o 
  -1  10   6      309.33      273.29     39.28 o 
   0  10   6      719.42      596.71     50.12 o 
   1  10   6      883.34      757.57     60.28 o 
   2  10   6      265.01      263.14     40.30 o 
   3  10   6      207.82      214.37     38.61 o 
   4  10   6      153.76      137.16     36.57 o 
   5  10   6       27.61       71.79     35.56 o 
   6  10   6       31.62       38.95     36.57 o 
  -6  11   6       20.32        3.85     40.81 o 
  -5  11   6       16.32       -6.67     32.77 o 
  -4  11   6       16.30        4.21     26.62 o 
  -3  11   6        1.91       -2.96     33.01 o 
  -2  11   6       40.80       43.01     27.27 o 
  -1  11   6       41.30       11.51     30.82 o 
   0  11   6       66.18       91.10     46.06 o 
   1  11   6      127.47      104.64     46.40 o 
   2  11   6       19.04       60.62     46.73 o 
   3  11   6        0.71       11.85     45.04 o 
   4  11   6       19.83       43.35     48.09 o 
   5  11   6       37.80       33.53     48.77 o 
  -4  12   6       67.15       29.73     37.68 o 
  -3  12   6      108.99      100.42     40.08 o 
  -2  12   6       51.73       52.04     31.31 o 
  -1  12   6      179.58      152.39     48.77 o 
   0  12   6      305.90      280.75     45.38 o 
   1  12   6      238.61      264.15     55.20 o 
   2  12   6      171.12      186.94     52.49 o 
   3  12   6      180.90      156.80     53.17 o 
 -11   1   7      128.91      210.04     48.25 o 
 -10   1   7      279.62      359.32     48.25 o 
  -9   1   7      378.70      374.89     43.02 o 
  -8   1   7      489.07      684.71     56.13 o 
  -7   1   7      895.32      848.53     46.97 o 
  -6   1   7       79.39      124.81     23.51 o 
  -5   1   7       67.31       33.07     22.18 o 
  -4   1   7      204.70      261.02     24.04 o 
  -3   1   7      422.43      368.17     17.40 o 
  -2   1   7     2993.31     3033.46     38.51 o 
  -1   1   7    11399.31    11655.40    478.59 o 
   0   1   7     7607.58     7918.44    103.63 o 
   1   1   7     4084.49     4164.78     67.39 o 
   2   1   7      592.15      593.46     19.50 o 
   3   1   7       86.91       59.39      8.66 o 
   4   1   7      475.90      473.64     27.67 o 
   5   1   7      944.66      834.99    100.58 o 
   6   1   7      283.84      361.60     34.03 o 
   7   1   7      109.56       95.56     25.71 o 
   8   1   7      130.47      115.95     33.40 o 
   9   1   7       92.01      133.47     38.91 o 
  10   1   7       99.62      151.69     31.35 o 
 -11   2   7       49.32       77.72     35.32 o 
 -10   2   7       81.48       83.53     36.40 o 
  -9   2   7       27.84       16.89     30.51 o 
  -8   2   7      130.79      152.50     21.98 o 
  -7   2   7      101.45       89.66     22.62 o 
  -6   2   7      127.88      145.46     20.05 o 
  -5   2   7      774.74      796.14     63.29 o 
  -4   2   7      120.57      106.06     16.15 o 
  -3   2   7     2103.57     2223.75     81.37 o 
  -2   2   7     6070.90     5948.84     68.77 o 
  -1   2   7     3165.44     3251.51     46.40 o 
   0   2   7      304.71      331.99     16.26 o 
   1   2   7        7.38       -1.43     10.21 o 
   2   2   7     1372.45     1484.67     38.07 o 
   3   2   7     2394.48     2579.62    103.83 o 
   4   2   7      141.27      139.28     14.13 o 
   5   2   7     1133.89     1155.25     59.60 o 
   6   2   7      580.32      511.97     31.91 o 
   7   2   7        8.75        7.66     23.99 o 
   8   2   7        7.38       23.29     25.00 o 
   9   2   7       18.54       34.20     26.23 o 
  10   2   7        0.99        7.04     29.79 o 
 -11   3   7        5.97       38.95     44.80 o 
 -10   3   7       40.55       47.50     31.80 o 
  -9   3   7       93.43       75.28     30.10 o 
  -8   3   7      705.60      637.45     37.14 o 
  -7   3   7      707.07      636.44     30.96 o 
  -6   3   7     1676.02     1657.15    100.92 o 
  -5   3   7      887.74      777.87     29.11 o 
  -4   3   7      833.72      653.78     24.39 o 
  -3   3   7     1099.44     1005.24     49.94 o 
  -2   3   7     4230.80     4721.72     51.46 o 
  -1   3   7     6366.87     7263.64    135.29 o 
   0   3   7     5160.80     5143.84     90.08 o 
   1   3   7     5636.95     5557.09    463.28 o 
   2   3   7     1375.86     1344.80     72.88 o 
   3   3   7     1887.17     1814.70     31.35 o 
   4   3   7      701.29      679.71     26.41 o 
   5   3   7      566.62      581.67     32.04 o 
   6   3   7      931.61      866.44     93.47 o 
   7   3   7      263.06      288.86     34.03 o 
   8   3   7      464.83      482.14     38.10 o 
   9   3   7      320.31      326.12     37.16 o 
  10   3   7      173.49      208.29     48.09 o 
 -11   4   7       16.57        7.75     39.76 o 
 -10   4   7       29.19        1.92     35.00 o 
  -9   4   7       16.89      -16.63     32.19 o 
  -8   4   7       43.05       66.63     24.14 o 
  -7   4   7       31.93       19.80     19.49 o 
  -6   4   7      301.59      278.35     44.45 o 
  -5   4   7       91.49       94.60     20.03 o 
  -4   4   7      559.81      543.49     27.30 o 
  -3   4   7     2174.75     2420.21     57.19 o 
  -2   4   7     4315.43     4589.78    129.55 o 
  -1   4   7     1392.91     1471.24     31.49 o 
   0   4   7     2866.85     2661.15     67.39 o 
   1   4   7      296.19      309.62     16.44 o 
   2   4   7      783.39      753.57     21.10 o 
   3   4   7      868.37      836.58     60.00 o 
   4   4   7       25.73       36.08     13.82 o 
   5   4   7       44.50       41.88     16.21 o 
   6   4   7       34.97        9.58     26.70 o 
   7   4   7        6.54       24.42     24.25 o 
   8   4   7       55.21      144.41     38.10 o 
   9   4   7       40.25       66.32     32.67 o 
  10   4   7       10.08       50.54     30.40 o 
 -10   5   7       11.04       -6.29     31.01 o 
  -9   5   7       74.49        2.65     31.38 o 
  -8   5   7      147.39      119.90     32.38 o 
  -7   5   7       72.18       32.64     21.84 o 
  -6   5   7      999.05      870.38    113.10 o 
  -5   5   7     1705.09     1645.45     43.27 o 
  -4   5   7     1201.91     1367.73     54.97 o 
  -3   5   7      846.07      878.06     40.57 o 
  -2   5   7     1547.09     1400.68    118.93 o 
  -1   5   7     3022.15     2671.07     42.94 o 
   0   5   7     3220.84     2779.88     90.59 o 
   1   5   7     2803.34     2446.48     34.23 o 
   2   5   7     1354.23     1379.41     43.97 o 
   3   5   7     2647.57     2493.96    128.01 o 
   4   5   7     1346.37     1398.39     33.23 o 
   5   5   7      276.00      270.80     22.14 o 
   6   5   7      529.03      574.01     34.17 o 
   7   5   7      324.89      401.04     33.16 o 
   8   5   7      198.55      237.93     31.51 o 
   9   5   7       99.98      212.15     42.00 o 
 -10   6   7       99.16      103.44     46.98 o 
  -9   6   7       31.30       14.77     38.27 o 
  -8   6   7       99.85       67.89     37.25 o 
  -7   6   7      292.07      208.74     27.95 o 
  -6   6   7      152.59      135.30     24.85 o 
  -5   6   7      313.99      345.72     43.19 o 
  -4   6   7      515.22      519.19     53.81 o 
  -3   6   7     1317.13     1297.76     66.42 o 
  -2   6   7      286.76      250.88     22.37 o 
  -1   6   7      339.04      313.40     20.02 o 
   0   6   7     1237.50     1128.74     54.52 o 
   1   6   7       96.55       91.44     24.38 o 
   2   6   7       77.35       62.62     21.18 o 
   3   6   7      344.79      333.11     27.38 o 
   4   6   7      845.02      951.53     39.63 o 
   5   6   7      187.48      166.66     36.57 o 
   6   6   7       52.79       66.72     43.35 o 
   7   6   7       18.73       13.88     40.64 o 
   8   6   7       22.23       47.41     49.44 o 
   9   6   7       21.22       51.48     58.93 o 
  -9   7   7       99.62       52.02     64.68 o 
  -8   7   7      267.67      302.74     42.58 o 
  -7   7   7      160.22      127.02     26.44 o 
  -6   7   7      190.68      197.99     40.66 o 
  -5   7   7      156.29      185.30     44.21 o 
  -4   7   7      348.95      275.58     25.29 o 
  -3   7   7      777.65      671.41     42.74 o 
  -2   7   7      255.36      232.88     31.57 o 
  -1   7   7      463.09      457.52     40.64 o 
   0   7   7      253.25      236.72     32.17 o 
   1   7   7       81.46       36.57     33.19 o 
   2   7   7      127.95      106.86     26.60 o 
   3   7   7      604.44      589.38     40.47 o 
   4   7   7      455.30      512.29     35.15 o 
   5   7   7      216.18      200.61     25.65 o 
   6   7   7      314.26      330.31     32.61 o 
   7   7   7       72.37      100.92     34.54 o 
   8   7   7        3.18        4.06     48.77 o 
  -9   8   7        1.58       15.95     42.78 o 
  -8   8   7       70.72       81.71     44.23 o 
  -7   8   7       26.53       30.76     23.68 o 
  -6   8   7       25.65       22.98     23.94 o 
  -5   8   7       55.95       47.33     28.65 o 
  -4   8   7      207.20      187.47     69.76 o 
  -3   8   7       91.69      126.67     30.76 o 
  -2   8   7       41.90       47.07     26.00 o 
  -1   8   7      344.71      275.33     37.59 o 
   0   8   7      233.78      240.11     43.01 o 
   1   8   7        2.33      -10.50     34.20 o 
   2   8   7      252.23      240.17     29.33 o 
   3   8   7      182.23      228.08     34.88 o 
   4   8   7        3.99      -12.58     26.10 o 
   5   8   7       39.12       49.89     27.65 o 
   6   8   7       19.35       25.31     28.61 o 
   7   8   7       61.51       10.16     31.83 o 
   8   8   7        6.21        4.40     50.12 o 
  -8   9   7       30.53       21.34     53.17 o 
  -7   9   7       86.21      188.97     83.31 o 
  -6   9   7      196.36      193.27     64.85 o 
  -5   9   7      225.69      179.53     66.21 o 
  -4   9   7      378.89      422.11     54.35 o 
  -3   9   7      166.33      157.43     29.42 o 
  -2   9   7       36.71       26.09     25.14 o 
  -1   9   7        9.00       19.30     28.79 o 
   0   9   7      235.47      213.35     36.57 o 
   1   9   7      420.37      405.71     49.44 o 
   2   9   7      474.82      562.17     54.18 o 
   3   9   7      488.40      452.44     44.03 o 
   4   9   7      207.67      238.75     38.27 o 
   5   9   7       40.35       46.06     43.01 o 
   6   9   7        3.02       28.79     32.17 o 
  -7  10   7        1.80      -17.95     56.56 o 
  -6  10   7       22.78       32.37     52.66 o 
  -5  10   7      130.35       93.50     36.60 o 
  -4  10   7       83.55      144.02     35.59 o 
  -3  10   7      141.18      130.92     37.62 o 
  -2  10   7       96.62      130.29     34.83 o 
  -1  10   7      128.41      122.25     34.88 o 
   0  10   7       62.67       62.65     31.16 o 
   1  10   7      103.19       72.13     33.87 o 
   2  10   7      100.51       90.76     32.51 o 
   3  10   7       86.08       71.12     33.87 o 
   4  10   7       64.23       29.80     43.69 o 
   5  10   7       19.52        1.35     33.53 o 
   6  10   7        6.15      -37.59     44.36 o 
  -6  11   7      160.08      125.64     94.99 o 
  -5  11   7      222.92      220.43    116.33 o 
  -4  11   7      162.63      138.95     44.87 o 
  -3  11   7      178.81      138.23     32.99 o 
  -2  11   7      108.82      122.85     32.16 o 
  -1  11   7      123.03      119.88     36.57 o 
   0  11   7      266.55      292.94     53.17 o 
   1  11   7      385.48      359.31     53.85 o 
   2  11   7      200.37      187.28     40.64 o 
   3  11   7      199.60      161.88     49.78 o 
   4  11   7      190.08      273.63     54.18 o 
   5  11   7       72.54       81.62     38.95 o 
  -4  12   7       43.46       92.91     32.59 o 
  -3  12   7       44.43       38.77     38.85 o 
  -2  12   7      123.96      177.04     40.04 o 
  -1  12   7       60.97       66.38     49.11 o 
   0  12   7        6.67       13.88     33.87 o 
   1  12   7       12.47       16.93     47.07 o 
   2  12   7        2.32        6.43     48.09 o 
   3  12   7       13.31       18.29     36.24 o 
 -11   0   8       87.21      204.89     54.86 o 
 -10   0   8      423.87      480.21     73.49 o 
  -9   0   8      676.84      864.93     76.87 o 
  -8   0   8     1497.47     1655.69    100.24 o 
  -7   0   8      952.57      915.72     60.96 o 
  -6   0   8      523.89      476.49     47.75 o 
  -5   0   8      756.45      708.81     46.06 o 
  -4   0   8     1035.87     1185.29     48.77 o 
  -3   0   8     1827.57     2068.85     58.25 o 
  -2   0   8     4812.86     4784.52     85.34 o 
  -1   0   8     1438.16     1184.28     43.01 o 
   1   0   8      641.83      664.10     29.80 o 
   2   0   8     2497.63     2882.80    115.82 o 
   3   0   8     3421.10     3884.28     77.21 o 
   4   0   8      290.91      273.07     22.18 o 
   5   0   8      430.02      440.25     43.35 o 
   6   0   8      173.45      212.00     29.80 o 
   7   0   8      909.75      961.10     59.60 o 
   8   0   8      210.40      250.60     45.72 o 
   9   0   8       86.28      172.38     68.07 o 
  10   0   8      133.69      151.04     38.61 o 
 -11   1   8       31.18       39.26     32.93 o 
 -10   1   8        0.57        0.92     28.63 o 
  -9   1   8       53.55       49.32     39.15 o 
  -8   1   8       57.80       51.48     21.09 o 
  -7   1   8       28.20       38.05     18.80 o 
  -6   1   8      114.34      121.88     19.43 o 
  -5   1   8      450.16      468.07     39.36 o 
  -4   1   8      448.37      408.19     21.34 o 
  -3   1   8      318.39      326.13     16.05 o 
  -2   1   8      677.61      712.72     22.23 o 
  -1   1   8       31.58       44.52     11.62 o 
   0   1   8      848.28      779.25     33.19 o 
   1   1   8      225.84      247.22     23.71 o 
   2   1   8     2580.29     2755.13     41.95 o 
   3   1   8     1220.76     1165.62     28.88 o 
   4   1   8      456.53      461.45     19.09 o 
   5   1   8      139.60      174.23     39.11 o 
   6   1   8      300.81      301.35     25.35 o 
   7   1   8      162.18      148.64     27.77 o 
   8   1   8       61.25       89.57     27.84 o 
   9   1   8        6.43       -6.64     39.10 o 
  10   1   8       18.84       65.73     30.71 o 
 -11   2   8      113.67      118.24     45.65 o 
 -10   2   8       18.52       31.08     34.88 o 
  -9   2   8      133.04      142.96     34.88 o 
  -8   2   8      232.75      234.61     27.01 o 
  -7   2   8      308.40      273.01     27.26 o 
  -6   2   8      725.03      649.64     68.19 o 
  -5   2   8     2052.71     1930.05     66.80 o 
  -4   2   8       49.55       61.69     16.39 o 
  -3   2   8      527.10      478.33     21.44 o 
  -2   2   8     1354.44     1240.37     32.70 o 
  -1   2   8     3298.08     3319.04     41.58 o 
   0   2   8     4971.24     5579.52    148.33 o 
   1   2   8     7081.84     6976.98    102.61 o 
   2   2   8     1121.24     1170.22     28.09 o 
   3   2   8      869.38      703.27     21.74 o 
   4   2   8      340.18      353.23     18.41 o 
   5   2   8      422.01      423.83     34.54 o 
   6   2   8      652.52      656.32     31.34 o 
   7   2   8      145.89      161.35     27.26 o 
   8   2   8       68.64       70.10     29.90 o 
   9   2   8       30.02       52.64     26.25 o 
  10   2   8       30.42       51.86     29.34 o 
 -11   3   8        7.01        4.06     33.41 o 
 -10   3   8       44.04       57.65     37.22 o 
  -9   3   8       69.01       42.83     38.29 o 
  -8   3   8       91.65       92.92     23.17 o 
  -7   3   8      109.08      109.00     22.47 o 
  -6   3   8      294.39      346.17     28.72 o 
  -5   3   8     1455.81     1501.25     60.59 o 
  -4   3   8      938.95      909.36     30.96 o 
  -3   3   8     2465.87     2499.01    140.74 o 
  -2   3   8     2894.19     3309.16     44.86 o 
  -1   3   8     1730.91     2118.12     30.61 o 
   0   3   8     1002.31     1007.84     42.33 o 
   1   3   8     1438.76     1528.83     48.94 o 
   2   3   8      120.92      119.42     14.28 o 
   3   3   8      969.04      976.70     28.17 o 
   4   3   8      560.38      486.14     53.20 o 
   5   3   8       67.79       77.02     14.55 o 
   6   3   8      172.74      184.85     23.66 o 
   7   3   8       28.28       10.68     24.35 o 
   8   3   8       38.91       71.72     41.15 o 
   9   3   8        4.13       13.65     27.78 o 
  10   3   8        4.38       11.86     28.49 o 
 -11   4   8       19.44       12.44     27.27 o 
 -10   4   8       61.84       37.42     43.83 o 
  -9   4   8        1.77        5.78     32.20 o 
  -8   4   8       32.75       29.85     26.91 o 
  -7   4   8       14.05      -28.12     18.93 o 
  -6   4   8     1222.93     1089.76     74.15 o 
  -5   4   8     2077.22     2042.59     46.66 o 
  -4   4   8     1755.03     1807.53     42.42 o 
  -3   4   8      239.51      221.99     20.28 o 
  -2   4   8      541.48      581.66     21.42 o 
  -1   4   8     1908.39     1858.19    100.92 o 
   0   4   8     1939.56     1965.89     61.97 o 
   1   4   8     2760.63     2613.99     43.68 o 
   2   4   8     3077.85     3138.66    104.57 o 
   3   4   8      967.15      923.57     26.89 o 
   4   4   8      600.75      645.33     23.00 o 
   5   4   8      277.35      268.25     20.38 o 
   6   4   8      283.01      239.93     32.69 o 
   7   4   8      487.84      440.51     96.35 o 
   8   4   8      632.89      712.28     38.48 o 
   9   4   8      353.32      455.80     41.08 o 
 -10   5   8       50.94       47.85     43.38 o 
  -9   5   8        7.63       -2.17     31.69 o 
  -8   5   8       36.06        0.32     26.30 o 
  -7   5   8       19.92        7.89     22.02 o 
  -6   5   8      536.44      511.95     32.59 o 
  -5   5   8       51.51       69.98     20.21 o 
  -4   5   8      322.52      352.65     24.39 o 
  -3   5   8      449.90      440.16     23.20 o 
  -2   5   8      597.16      571.42     27.11 o 
  -1   5   8      458.05      408.20     47.07 o 
   0   5   8     1027.86      896.83     44.19 o 
   1   5   8      570.84      574.69     21.33 o 
   2   5   8      133.39      114.85     13.73 o 
   3   5   8      265.34      256.11     17.09 o 
   4   5   8     1384.24     1373.19     33.31 o 
   5   5   8      405.44      455.71     26.59 o 
   6   5   8      138.09      169.20     25.69 o 
   7   5   8       39.33       50.88     23.10 o 
   8   5   8        7.31       61.67     30.92 o 
   9   5   8        0.67        2.66     31.13 o 
 -10   6   8       67.55       94.22     50.12 o 
  -9   6   8      133.22       91.06     51.64 o 
  -8   6   8      267.43      204.51     87.20 o 
  -7   6   8       65.49       45.64     25.08 o 
  -6   6   8      233.24      258.46     34.15 o 
  -5   6   8      166.90      183.47     24.91 o 
  -4   6   8      383.52      396.45     29.88 o 
  -3   6   8      346.84      320.55     22.98 o 
  -2   6   8     2169.19     2113.38    319.18 o 
  -1   6   8     2109.00     2244.95     76.20 o 
   0   6   8      330.46      316.98     32.51 o 
   1   6   8       50.15       55.54     24.38 o 
   2   6   8      315.59      261.17     26.93 o 
   3   6   8      661.26      732.63     36.74 o 
   4   6   8      443.15      501.85     51.14 o 
   5   6   8      596.74      631.44     65.36 o 
   6   6   8      345.49      352.88     53.85 o 
   7   6   8       38.27       24.04     41.99 o 
   8   6   8       27.44       27.09     49.11 o 
   9   6   8       14.44       -5.08     57.23 o 
  -9   7   8       19.76      -25.89     39.54 o 
  -8   7   8       51.40       83.26     48.43 o 
  -7   7   8       19.83       22.51     24.31 o 
  -6   7   8       29.26       21.92     21.27 o 
  -5   7   8       29.85       22.72     23.30 o 
  -4   7   8       78.09      100.17     31.71 o 
  -3   7   8      359.20      365.70     48.60 o 
  -2   7   8      100.23       62.49     23.95 o 
  -1   7   8      353.36      358.30     43.69 o 
   0   7   8       10.29       33.53     35.22 o 
   1   7   8      205.34      188.29     31.83 o 
   2   7   8        2.50       -7.96     20.60 o 
   3   7   8       32.73        2.66     20.60 o 
   4   7   8       99.78       98.59     34.37 o 
   5   7   8      109.13      122.02     29.98 o 
   6   7   8       47.44       66.38     45.72 o 
   7   7   8       31.80       44.03     31.83 o 
   8   7   8       10.01        6.77     49.78 o 
  -9   8   8      124.71      129.79     40.95 o 
  -8   8   8      207.01      184.91     58.59 o 
  -7   8   8      169.65      124.04     68.92 o 
  -6   8   8      107.75       78.19     33.70 o 
  -5   8   8      309.03      268.08     78.06 o 
  -4   8   8      863.98      887.17    194.90 o 
  -3   8   8     1312.27     1351.38    161.54 o 
  -2   8   8      712.40      759.74     73.15 o 
  -1   8   8       82.38       69.42     29.80 o 
   0   8   8       40.63       25.06     37.59 o 
   1   8   8       65.18       58.25     36.91 o 
   2   8   8       27.68       26.22     22.17 o 
   3   8   8       95.29      105.32     25.62 o 
   4   8   8      200.43      233.72     32.50 o 
   5   8   8      242.14      259.39     44.03 o 
   6   8   8       37.19       16.10     29.83 o 
   7   8   8        1.05      -42.67     28.45 o 
   8   8   8        6.11       21.67     51.14 o 
  -8   9   8       28.37       10.84     74.84 o 
  -7   9   8       20.92        3.78     34.98 o 
  -6   9   8       19.31       16.59     48.09 o 
  -5   9   8       28.13       37.78     27.14 o 
  -4   9   8      102.49      103.87     53.85 o 
  -3   9   8      216.43      278.76     41.02 o 
  -2   9   8      114.15      134.21     39.28 o 
  -1   9   8       40.82       31.16     42.33 o 
   0   9   8       15.08       15.92     28.11 o 
   1   9   8      131.69      172.01     28.83 o 
   2   9   8      226.92      193.35     30.58 o 
   3   9   8       23.27       39.11     23.76 o 
   4   9   8       56.11       44.36     24.72 o 
   5   9   8      130.46      121.50     30.71 o 
   6   9   8       42.80       59.94     46.06 o 
  -7  10   8      109.40      166.96     69.76 o 
  -6  10   8      169.16      149.36     91.27 o 
  -5  10   8      147.47      177.55     87.20 o 
  -4  10   8      173.23      150.71     71.12 o 
  -3  10   8       76.32       62.47     37.58 o 
  -2  10   8       71.24       66.62     34.60 o 
  -1  10   8      164.33      154.09     37.59 o 
   0  10   8      407.26      333.91     42.33 o 
   1  10   8      170.65      146.64     36.57 o 
   2  10   8      144.58      114.47     35.56 o 
   3  10   8      271.68      240.78     40.98 o 
   4  10   8      112.10      132.75     47.75 o 
   5  10   8       16.15       48.43     46.40 o 
   6  10   8       69.88       91.78     50.12 o 
  -6  11   8        1.48      -18.87     37.30 o 
  -5  11   8        4.06        2.76     28.68 o 
  -4  11   8       18.03       26.38     34.45 o 
  -3  11   8        9.28       10.45     27.27 o 
  -2  11   8       35.49       29.23     30.34 o 
  -1  11   8       52.88       75.52     34.88 o 
   0  11   8       50.87       11.18     45.38 o 
   1  11   8        5.48       50.46     46.73 o 
   2  11   8       11.26      -14.90     31.49 o 
   3  11   8       21.68      -25.06     46.06 o 
   4  11   8       21.67       45.04     36.24 o 
  -4  12   8       62.05       51.94     32.05 o 
  -3  12   8      119.99      184.77     51.48 o 
  -2  12   8       60.79       31.62     32.03 o 
  -1  12   8      178.60       97.19     38.61 o 
   0  12   8      225.97      242.82     45.04 o 
   1  12   8      144.98       72.47     37.93 o 
   2  12   8       96.98       67.39     38.27 o 
   3  12   8      110.18      154.09     53.17 o 
 -11   1   9      255.15      345.26     52.20 o 
 -10   1   9      198.88      257.71     48.36 o 
  -9   1   9      492.31      571.35     47.18 o 
  -8   1   9      779.02      627.43     36.79 o 
  -7   1   9     1262.27     1226.10     63.10 o 
  -6   1   9     1137.56     1129.07     35.05 o 
  -5   1   9     2612.81     2711.78     66.53 o 
  -4   1   9     7356.74     6646.61    134.46 o 
  -3   1   9     2446.60     2367.06     93.03 o 
  -2   1   9     1334.29     1307.63     30.27 o 
  -1   1   9      709.22      674.33     37.58 o 
   0   1   9     3655.01     3292.75     73.83 o 
   1   1   9     3259.24     3218.92     70.44 o 
   2   1   9      824.08      736.72     31.00 o 
   3   1   9     3884.24     4799.12    523.33 o 
   4   1   9     2808.34     2813.04     42.11 o 
   5   1   9      321.04      310.03     40.13 o 
   6   1   9       32.39       57.79     25.78 o 
   7   1   9       39.75       73.18     24.73 o 
   8   1   9      111.80      132.59     28.74 o 
   9   1   9        6.57      -15.63     28.96 o 
  10   1   9        2.60       11.61     29.39 o 
 -11   2   9       20.86       40.35     37.52 o 
 -10   2   9       19.42       39.14     41.18 o 
  -9   2   9       26.37       22.03     22.53 o 
  -8   2   9      174.73      212.80     27.20 o 
  -7   2   9     1193.71     1275.50    130.30 o 
  -6   2   9      523.92      468.81     28.24 o 
  -5   2   9      315.90      291.61     23.41 o 
  -4   2   9     1433.46     1647.31     53.58 o 
  -3   2   9     2679.01     2896.17    205.30 o 
  -2   2   9     1483.12     1686.93     31.95 o 
  -1   2   9      359.73      341.55     17.30 o 
   0   2   9      832.05      770.06     21.12 o 
   1   2   9     1082.23     1076.59     43.01 o 
   2   2   9      655.00      586.98     22.56 o 
   3   2   9     1249.50     1112.24     27.96 o 
   4   2   9      692.02      734.85     58.76 o 
   5   2   9      766.41      808.47     48.60 o 
   6   2   9       19.30       41.46     23.03 o 
   7   2   9       35.76       38.37     21.42 o 
   8   2   9        4.26        8.85     30.19 o 
   9   2   9       44.12       40.52     37.48 o 
  10   2   9       35.71       71.27     40.86 o 
 -11   3   9       36.84       82.94     37.76 o 
 -10   3   9       23.31       29.15     33.67 o 
  -9   3   9      127.38      172.82     36.33 o 
  -8   3   9      288.60      258.07     28.59 o 
  -7   3   9      201.25      221.50     27.79 o 
  -6   3   9     1222.15     1195.34     97.28 o 
  -5   3   9     1412.81     1502.52     99.64 o 
  -4   3   9     1089.46     1029.44     33.06 o 
  -3   3   9      387.44      326.60     22.32 o 
  -2   3   9      171.28      139.12     18.53 o 
  -1   3   9     1694.43     1663.27     29.29 o 
   0   3   9      836.46      698.65     39.28 o 
   1   3   9     2670.79     2555.50     46.55 o 
   2   3   9     2114.82     1975.95     37.03 o 
   3   3   9     1781.50     1934.50     36.08 o 
   4   3   9      757.66      770.04     34.26 o 
   5   3   9     1433.30     1491.14    138.85 o 
   6   3   9      515.05      570.00     39.96 o 
   7   3   9      360.90      272.43     41.49 o 
   8   3   9      399.26      392.39     36.20 o 
   9   3   9      214.43      239.04     43.52 o 
 -11   4   9       10.90      -30.59     37.17 o 
 -10   4   9        1.29       12.85     32.34 o 
  -9   4   9       67.26       39.00     33.51 o 
  -8   4   9       76.40       56.55     26.90 o 
  -7   4   9      104.46       69.31     20.31 o 
  -6   4   9       68.15       46.45     27.07 o 
  -5   4   9      280.29      252.71     23.52 o 
  -4   4   9       52.69       51.46     17.78 o 
  -3   4   9      779.75      775.21     28.17 o 
  -2   4   9      226.11      310.68     24.06 o 
  -1   4   9     1433.25     1211.40     73.66 o 
   0   4   9      103.64       98.55     30.14 o 
   1   4   9      638.31      607.03     36.74 o 
   2   4   9     1300.66     1253.22     45.13 o 
   3   4   9      130.34      104.02     16.17 o 
   4   4   9      100.26      105.50     15.68 o 
   5   4   9      144.21      165.12     20.53 o 
   6   4   9       32.31       25.53     22.74 o 
   7   4   9       29.61       60.45     32.91 o 
   8   4   9       10.12       -5.90     25.06 o 
   9   4   9        1.25       22.08     36.41 o 
 -10   5   9       15.66      -26.32     42.98 o 
  -9   5   9       93.17       71.25     35.41 o 
  -8   5   9       41.25       -7.55     24.82 o 
  -7   5   9       21.20      -21.71     21.18 o 
  -6   5   9      732.88      612.51     87.70 o 
  -5   5   9      508.18      501.68     31.32 o 
  -4   5   9      351.69      416.80     27.24 o 
  -3   5   9      379.37      364.23     22.83 o 
  -2   5   9     1054.54     1108.18    103.50 o 
  -1   5   9     1007.71     1081.33     57.91 o 
   0   5   9     1254.40     1084.23     55.37 o 
   1   5   9     1041.41      980.78     27.74 o 
   2   5   9      179.24      199.94     16.14 o 
   3   5   9      867.28      988.09     65.32 o 
   4   5   9      428.01      436.14     22.50 o 
   5   5   9      517.95      576.24     69.64 o 
   6   5   9      382.81      373.66     40.81 o 
   7   5   9      227.53      222.79     29.01 o 
   8   5   9      130.98      136.38     30.82 o 
   9   5   9       50.14       97.17     31.13 o 
 -10   6   9       20.91        8.38     33.00 o 
  -9   6   9        0.51       -7.59     39.99 o 
  -8   6   9        4.05      -21.69     26.94 o 
  -7   6   9      100.87       92.32     25.53 o 
  -6   6   9      484.22      541.29     55.50 o 
  -5   6   9      687.72      637.67     33.66 o 
  -4   6   9      296.16      304.18     26.58 o 
  -3   6   9       13.88       29.23     22.68 o 
  -2   6   9       13.75       25.52     22.26 o 
  -1   6   9      239.00      183.55     37.93 o 
   0   6   9      369.22      390.81     42.67 o 
   1   6   9      882.09      953.31     53.51 o 
   2   6   9     1336.78     1331.01     48.17 o 
   3   6   9      723.52      778.23     39.79 o 
   4   6   9      184.14      161.28     29.23 o 
   5   6   9      166.49      202.36     27.99 o 
   6   6   9      136.23      178.81     49.78 o 
   7   6   9       35.29        4.06     45.38 o 
   8   6   9       30.15       69.09     39.28 o 
  -9   7   9      277.50      216.49     78.40 o 
  -8   7   9      361.09      398.23     49.64 o 
  -7   7   9       70.34       66.90     42.10 o 
  -6   7   9      157.05      153.23     73.49 o 
  -5   7   9      499.45      472.45     49.44 o 
  -4   7   9      709.92      679.04     79.41 o 
  -3   7   9     1116.90     1186.60    135.12 o 
  -2   7   9     4172.81     4036.23    662.92 o 
  -1   7   9     1930.34     1861.59     74.50 o 
   0   7   9      327.18      308.18     37.25 o 
   1   7   9       32.07       18.96     35.22 o 
   2   7   9      219.17      266.89     26.76 o 
   3   7   9      460.03      515.15     35.42 o 
   4   7   9      185.32      255.60     33.51 o 
   5   7   9      212.22      318.71     31.97 o 
   6   7   9      113.28      142.57     49.78 o 
   7   7   9       44.99       26.42     44.36 o 
   8   7   9        1.64      -15.92     49.78 o 
  -9   8   9       13.09       49.44     54.52 o 
  -8   8   9       16.32       57.91     53.85 o 
  -7   8   9       44.35      -11.45     39.45 o 
  -6   8   9       12.70      -19.73     30.93 o 
  -5   8   9       22.39       21.35     33.61 o 
  -4   8   9       37.33       33.85     31.38 o 
  -3   8   9       73.49       76.48     31.15 o 
  -2   8   9       28.19       10.73     25.58 o 
  -1   8   9       63.50       13.55     28.45 o 
   0   8   9      401.37      398.26     42.33 o 
   1   8   9      475.92      495.11     50.80 o 
   2   8   9      110.12      108.35     25.69 o 
   3   8   9       14.82       -6.45     23.23 o 
   4   8   9      130.79      152.75     31.95 o 
   5   8   9      170.79      207.65     34.18 o 
   6   8   9        0.52       -5.76     47.75 o 
   7   8   9       46.26       25.06     44.03 o 
  -8   9   9       85.79      152.39     86.36 o 
  -7   9   9      168.87       84.09     67.73 o 
  -6   9   9      206.14      193.97     36.70 o 
  -5   9   9       75.25       88.24     29.41 o 
  -4   9   9      139.27      111.59     38.44 o 
  -3   9   9      248.58      248.03     70.27 o 
  -2   9   9      478.36      430.28     39.86 o 
  -1   9   9      896.58      903.87     67.05 o 
   0   9   9      818.38      630.24     51.14 o 
   1   9   9      223.12      263.45     34.35 o 
   2   9   9       48.31       64.12     31.28 o 
   3   9   9      138.73      130.54     28.03 o 
   4   9   9       53.07       41.52     36.57 o 
   5   9   9       16.15       40.61     30.74 o 
   6   9   9       18.92      -27.77     43.01 o 
  -7  10   9        8.67      -14.96     35.74 o 
  -6  10   9       40.56        4.91     35.89 o 
  -5  10   9       48.52       45.73     31.56 o 
  -4  10   9       25.67       48.74     28.32 o 
  -3  10   9       49.86       50.98     34.99 o 
  -2  10   9        5.61       44.51     36.29 o 
  -1  10   9       37.08       39.96     32.85 o 
   0  10   9       29.96       31.83     32.85 o 
   1  10   9       22.68       10.16     42.33 o 
   2  10   9       34.88       31.49     32.51 o 
   3  10   9        6.52       15.92     31.16 o 
   4  10   9       13.19       36.57     45.72 o 
   5  10   9       22.24       38.61     46.73 o 
  -5  11   9       41.02       25.27     30.02 o 
  -4  11   9       14.01       26.25     31.70 o 
  -3  11   9        6.60       66.53     39.89 o 
  -2  11   9       72.94       48.80     30.02 o 
  -1  11   9      310.99      260.09     44.36 o 
   0  11   9      361.60      250.94     43.01 o 
   1  11   9      306.00      224.87     43.01 o 
   2  11   9      118.96      154.43     49.44 o 
   3  11   9       61.91       63.67     37.25 o 
   4  11   9       39.94       22.35     47.41 o 
  -3  12   9      102.33      141.41     41.45 o 
  -2  12   9       71.93       88.89     34.81 o 
  -1  12   9       13.15       42.33     37.25 o 
   0  12   9       23.51       52.15     50.46 o 
   1  12   9        3.21      -14.22     47.41 o 
   2  12   9       41.72       43.01     50.80 o 
 -11   0  10      189.26      236.38     71.46 o 
 -10   0  10      383.35      519.50     75.52 o 
  -9   0  10      907.34      818.19     86.36 o 
  -8   0  10      615.32      604.16     59.60 o 
  -7   0  10      311.81      298.36     51.48 o 
  -6   0  10      408.29      473.44     42.67 o 
  -5   0  10     2193.57     1862.60     68.07 o 
  -4   0  10     2620.37     2811.52     73.83 o 
  -3   0  10    15590.38    15357.68    183.21 o 
  -2   0  10     8326.51     8966.58    139.53 o 
  -1   0  10     2617.99     2664.54     72.13 o 
   0   0  10     2864.48     2772.23     73.83 o 
   1   0  10     2122.57     2237.16     59.26 o 
   2   0  10     3836.62     3878.97     61.70 o 
   3   0  10     1005.01      944.76     31.39 o 
   4   0  10     1862.79     2001.45     79.25 o 
   5   0  10     1746.64     1505.66     64.68 o 
   6   0  10      483.17      494.10     44.03 o 
   7   0  10      503.30      481.57     44.36 o 
   8   0  10       59.38       54.86     36.91 o 
   9   0  10        3.85       -5.42     43.01 o 
  10   0  10        2.89       -1.69     69.09 o 
 -11   1  10        1.06       65.09     45.61 o 
 -10   1  10        3.48       26.02     36.59 o 
  -9   1  10        9.91       20.74     25.92 o 
  -8   1  10       68.19      105.07     28.68 o 
  -7   1  10      794.12      778.23     41.19 o 
  -6   1  10      309.00      319.93     27.04 o 
  -5   1  10       95.96       94.37     17.07 o 
  -4   1  10      172.32      184.10     17.76 o 
  -3   1  10      414.38      415.58     21.29 o 
  -2   1  10     1323.88     1507.96     33.81 o 
  -1   1  10      246.82      259.58     18.10 o 
   0   1  10      524.54      595.69     37.93 o 
   1   1  10     1678.75     1816.55     57.91 o 
   2   1  10      424.02      417.50     18.26 o 
   3   1  10      192.90      199.46     25.61 o 
   4   1  10      373.19      346.97     19.88 o 
   5   1  10       14.74       42.85     19.53 o 
   6   1  10       19.66       47.89     23.99 o 
   7   1  10       98.44      124.26     23.45 o 
   8   1  10        0.85      -20.13     32.32 o 
   9   1  10       41.81       40.29     35.71 o 
  10   1  10        4.78       -2.63     38.51 o 
 -11   2  10       42.98       60.58     34.60 o 
 -10   2  10       70.80       97.44     44.36 o 
  -9   2  10      228.14      267.60     30.71 o 
  -8   2  10      153.07      185.09     27.33 o 
  -7   2  10      588.75      544.91     37.12 o 
  -6   2  10     1078.16     1026.87     54.93 o 
  -5   2  10      804.21      717.23     32.84 o 
  -4   2  10      587.33      615.70     26.23 o 
  -3   2  10     2471.31     2305.65    190.35 o 
  -2   2  10     4055.15     4241.89     60.00 o 
  -1   2  10     2385.56     2482.19     90.08 o 
   0   2  10     1082.27      895.97     24.17 o 
   1   2  10      464.26      509.68     37.93 o 
   2   2  10      945.68      998.56     71.12 o 
   3   2  10     2446.98     2245.98     39.49 o 
   4   2  10      648.33      697.03     26.13 o 
   5   2  10     1296.98     1439.67    106.51 o 
   6   2  10      372.77      445.24     33.47 o 
   7   2  10      117.28      127.69     26.68 o 
   8   2  10      170.37      176.28     44.70 o 
   9   2  10       93.18      111.43     37.59 o 
 -11   3  10        9.82       48.39     44.93 o 
 -10   3  10        5.60       -7.27     34.13 o 
  -9   3  10       58.08       71.03     24.38 o 
  -8   3  10       26.39       78.23     27.69 o 
  -7   3  10      498.41      514.24     39.55 o 
  -6   3  10     1015.73      997.07     76.25 o 
  -5   3  10      418.97      457.20     39.83 o 
  -4   3  10      299.13      288.23     23.33 o 
  -3   3  10      314.75      267.87     18.96 o 
  -2   3  10      365.26      327.56     26.61 o 
  -1   3  10     1396.62     1266.72    225.54 o 
   0   3  10     2004.39     2021.09     69.09 o 
   1   3  10      821.09      726.20     28.36 o 
   2   3  10       98.14       82.56     16.51 o 
   3   3  10       49.92       49.30     15.50 o 
   4   3  10      260.35      278.31     19.76 o 
   5   3  10       66.93       49.19     24.17 o 
   6   3  10       76.71       62.20     27.31 o 
   7   3  10       41.44       57.01     31.46 o 
   8   3  10       36.70       40.36     33.19 o 
   9   3  10       29.22       82.95     36.67 o 
 -10   4  10       25.94       68.86     38.63 o 
  -9   4  10       49.46       59.53     39.45 o 
  -8   4  10       40.61       37.47     24.49 o 
  -7   4  10       33.09       -9.65     22.93 o 
  -6   4  10       60.66       55.27     23.37 o 
  -5   4  10      172.47      130.49     21.33 o 
  -4   4  10      239.92      188.40     21.70 o 
  -3   4  10      306.24      335.28     22.37 o 
  -2   4  10      559.53      579.13     22.32 o 
  -1   4  10     2500.04     2345.87     74.84 o 
   0   4  10     3144.82     2956.80     79.25 o 
   1   4  10     1754.87     1716.72     40.71 o 
   2   4  10      759.71      727.63     27.51 o 
   3   4  10      620.09      613.51     25.65 o 
   4   4  10      434.75      409.79     22.94 o 
   5   4  10      223.62      265.06     26.31 o 
   6   4  10      326.09      350.36     30.81 o 
   7   4  10      774.99      785.24     59.43 o 
   8   4  10      296.69      334.12     39.72 o 
   9   4  10      228.10      295.70     38.59 o 
 -10   5  10        1.58      -15.06     44.19 o 
  -9   5  10       53.97       79.93     36.19 o 
  -8   5  10      128.75      131.87     29.44 o 
  -7   5  10       35.89        3.68     27.22 o 
  -6   5  10      277.79      253.69     30.59 o 
  -5   5  10     1337.70     1354.75     43.93 o 
  -4   5  10      496.01      485.06     30.58 o 
  -3   5  10      142.77      164.96     18.78 o 
  -2   5  10      422.59      465.06     59.26 o 
  -1   5  10     1620.01     1621.48     69.09 o 
   0   5  10       83.83       34.88     23.71 o 
   1   5  10      571.13      545.97     25.48 o 
   2   5  10      409.44      402.89     20.86 o 
   3   5  10      707.13      705.31     25.61 o 
   4   5  10      216.53      213.34     21.00 o 
   5   5  10       16.75       17.66     21.62 o 
   6   5  10       99.04      113.63     27.99 o 
   7   5  10        1.82       24.36     19.41 o 
   8   5  10       36.69       32.64     29.07 o 
   9   5  10       51.04      140.20     63.33 o 
 -10   6  10       89.46       88.86     46.79 o 
  -9   6  10      165.42      157.79     62.99 o 
  -8   6  10      184.91       99.22     38.31 o 
  -7   6  10      306.54      267.29     65.16 o 
  -6   6  10      279.91      256.70     32.41 o 
  -5   6  10      134.89      144.27     36.94 o 
  -4   6  10      748.49      681.82    101.09 o 
  -3   6  10      220.04      259.51     31.84 o 
  -2   6  10      870.96      902.95    107.86 o 
  -1   6  10     2391.63     2295.41     81.62 o 
   0   6  10     1615.89     1488.39     67.05 o 
   1   6  10      839.55      722.69     49.78 o 
   2   6  10      691.06      727.42     41.03 o 
   3   6  10      236.40      273.63     38.27 o 
   4   6  10      189.17      241.39     32.30 o 
   5   6  10      345.23      381.76     35.02 o 
   6   6  10      153.31       95.16     37.25 o 
   7   6  10       47.18       70.10     37.93 o 
   8   6  10       39.58       78.23     53.85 o 
  -9   7  10       17.75       30.82     69.76 o 
  -8   7  10       11.40        7.48     38.15 o 
  -7   7  10        1.39      -31.82     30.75 o 
  -6   7  10        2.37        0.45     30.28 o 
  -5   7  10        1.64       30.19     31.65 o 
  -4   7  10       12.94       44.21     32.38 o 
  -3   7  10      212.26      218.08     36.03 o 
  -2   7  10      880.75      931.17    145.11 o 
  -1   7  10      281.85      253.31     45.04 o 
   0   7  10       30.38       12.87     33.87 o 
   1   7  10      168.52      176.44     42.33 o 
   2   7  10      357.91      364.39     33.99 o 
   3   7  10       82.95      114.01     30.92 o 
   4   7  10      152.42      197.52     33.44 o 
   5   7  10       71.84       64.63     30.96 o 
   6   7  10       23.81       28.11     48.09 o 
   7   7  10       16.69        0.34     50.46 o 
   8   7  10        4.86      -17.95     38.27 o 
  -8   8  10      209.08      212.68     63.67 o 
  -7   8  10      149.04       93.74     86.87 o 
  -6   8  10      350.11      310.78     76.03 o 
  -5   8  10      502.56      537.56    124.12 o 
  -4   8  10      703.89      721.64    130.04 o 
  -3   8  10      349.65      329.65     40.49 o 
  -2   8  10     1118.88     1094.00    208.27 o 
  -1   8  10     1041.38      922.16     59.60 o 
   0   8  10     1126.18     1084.04     67.39 o 
   1   8  10      348.69      390.13     50.80 o 
   2   8  10      198.20      191.31     28.91 o 
   3   8  10      417.36      419.63     35.02 o 
   4   8  10      302.67      299.92     37.24 o 
   5   8  10      147.91      226.87     36.69 o 
   6   8  10       89.91       89.07     39.28 o 
   7   8  10       48.05       -4.06     48.43 o 
  -8   9  10       22.97       13.21     86.36 o 
  -7   9  10       84.42       75.13    127.17 o 
  -6   9  10       87.00       86.34     34.76 o 
  -5   9  10       93.78       52.01     49.27 o 
  -4   9  10      119.53      146.19     40.26 o 
  -3   9  10       63.40       55.47     29.44 o 
  -2   9  10       27.81       35.49     28.67 o 
  -1   9  10       29.19       29.80     31.49 o 
   0   9  10       97.30       63.33     34.54 o 
   1   9  10      330.31      365.41     51.48 o 
   2   9  10      372.05      339.55     51.81 o 
   3   9  10      158.76      172.42     34.91 o 
   4   9  10       69.13       52.90     31.39 o 
   5   9  10       34.25       23.14     32.89 o 
   6   9  10        6.08      -29.12     49.78 o 
  -6  10  10      119.16       98.84     42.20 o 
  -5  10  10      129.59       99.19     40.98 o 
  -4  10  10      165.86      170.20     44.86 o 
  -3  10  10        7.12       -9.04     29.51 o 
  -2  10  10       73.97       94.09     32.41 o 
  -1  10  10      193.76      190.66     51.14 o 
   0  10  10      343.66      343.74     45.72 o 
   1  10  10      291.19      310.21     53.17 o 
   2  10  10      328.65      349.15     53.51 o 
   3  10  10      196.00      208.27     50.80 o 
   4  10  10       14.75       55.20     35.90 o 
   5  10  10       33.42       58.59     47.41 o 
  -5  11  10        1.81        3.83     41.57 o 
  -4  11  10        4.41       17.91     40.98 o 
  -3  11  10       32.57       39.27     40.95 o 
  -2  11  10       46.92       49.49     38.24 o 
  -1  11  10       12.58       70.10     49.44 o 
   0  11  10        4.16       15.24     33.53 o 
   1  11  10        1.01       40.98     47.41 o 
   2  11  10        7.93        6.77     47.07 o 
   3  11  10        2.30        0.00     46.40 o 
   4  11  10        0.18       -6.10     47.75 o 
  -2  12  10        5.93       44.73     44.26 o 
  -1  12  10       33.57       60.28     51.14 o 
   0  12  10       50.69       47.07     38.61 o 
   1  12  10       54.52       26.08     36.91 o 
 -11   1  11      119.60      191.97     49.53 o 
 -10   1  11      231.38      221.64     47.58 o 
  -9   1  11      439.40      390.17     36.22 o 
  -8   1  11      226.42      249.88     31.93 o 
  -7   1  11      718.80      607.54     32.43 o 
  -6   1  11     1378.39     1294.54     61.11 o 
  -5   1  11     1456.26     1353.90     71.43 o 
  -4   1  11     1298.94     1133.65     69.40 o 
  -3   1  11     2947.34     3233.40     90.66 o 
  -2   1  11     6095.94     6708.56    165.12 o 
  -1   1  11    11123.60    11366.08    555.91 o 
   0   1  11     2981.78     3238.56     81.62 o 
   1   1  11     1656.72     1400.68     54.52 o 
   2   1  11       97.23      114.56     13.15 o 
   3   1  11      271.92      226.49     14.45 o 
   4   1  11      465.09      495.99     34.92 o 
   5   1  11      964.52      835.70    117.51 o 
   6   1  11      192.92      268.40     34.42 o 
   7   1  11      110.59      193.64     32.78 o 
   8   1  11       60.15       66.06     26.68 o 
   9   1  11       46.77       54.55     35.88 o 
 -11   2  11        7.88       23.79     39.27 o 
 -10   2  11       25.04       26.40     30.29 o 
  -9   2  11       25.93       59.20     26.76 o 
  -8   2  11       44.05       47.31     23.74 o 
  -7   2  11      636.93      587.25     34.04 o 
  -6   2  11      416.43      437.22     47.98 o 
  -5   2  11      469.30      472.20     46.67 o 
  -4   2  11      141.46      109.39     18.88 o 
  -3   2  11      264.62      276.01     25.78 o 
  -2   2  11       95.96       98.42     15.95 o 
  -1   2  11       57.96      134.77     39.79 o 
   0   2  11       17.83       21.89     13.49 o 
   1   2  11      923.31      884.23     47.75 o 
   2   2  11      465.97      454.06     27.18 o 
   3   2  11       54.14       33.25     15.65 o 
   4   2  11      153.08      178.38     21.02 o 
   5   2  11      160.01      167.64     27.77 o 
   6   2  11       64.73       65.19     24.90 o 
   7   2  11       11.37       24.08     26.22 o 
   8   2  11       81.20       88.69     35.40 o 
   9   2  11       48.09       50.46     32.33 o 
 -11   3  11       63.19       52.72     46.82 o 
 -10   3  11       11.01       43.35     36.42 o 
  -9   3  11       28.61       17.30     29.40 o 
  -8   3  11      103.06      160.84     24.08 o 
  -7   3  11      537.84      568.11     83.70 o 
  -6   3  11     1273.72     1195.39    133.69 o 
  -5   3  11      113.94      145.02     23.01 o 
  -4   3  11       40.83       29.61     17.63 o 
  -3   3  11      140.87      122.07     18.77 o 
  -2   3  11      349.37      385.30     28.24 o 
  -1   3  11     1494.74     1266.78    152.39 o 
   0   3  11     1733.91     1895.79     67.39 o 
   1   3  11     1429.23     1471.46     57.91 o 
   2   3  11     1383.95     1483.07     41.01 o 
   3   3  11       82.51       65.13     16.63 o 
   4   3  11      155.13      145.28     17.46 o 
   5   3  11      644.45      591.02     88.90 o 
   6   3  11      347.66      377.60     31.13 o 
   7   3  11      341.46      389.83     35.49 o 
   8   3  11      210.18      241.31     40.22 o 
   9   3  11      112.25      127.46     30.64 o 
 -10   4  11        9.57       14.55     43.32 o 
  -9   4  11       20.71       19.26     29.25 o 
  -8   4  11       95.20      101.76     26.79 o 
  -7   4  11       80.49       58.69     22.97 o 
  -6   4  11       40.61       22.04     22.84 o 
  -5   4  11       82.14       45.86     20.21 o 
  -4   4  11      885.23      893.78     73.29 o 
  -3   4  11      811.34      838.12     30.20 o 
  -2   4  11      671.05      657.18     45.00 o 
  -1   4  11      378.51      456.51     47.75 o 
   0   4  11      818.39      795.16     51.14 o 
   1   4  11      519.65      445.79     26.69 o 
   2   4  11      225.62      222.77     20.18 o 
   3   4  11      360.08      328.74     21.09 o 
   4   4  11      319.12      291.78     23.14 o 
   5   4  11       48.54       55.99     23.94 o 
   6   4  11       72.49      112.56     29.87 o 
   7   4  11       18.66       15.55     33.08 o 
   8   4  11        3.15       30.73     25.20 o 
   9   4  11        1.00       40.69     33.02 o 
 -10   5  11       13.12        5.43     38.06 o 
  -9   5  11      133.65      121.63     39.06 o 
  -8   5  11      347.06      397.48     36.80 o 
  -7   5  11      220.06      166.53     33.15 o 
  -6   5  11      277.83      310.34     42.26 o 
  -5   5  11      100.08      149.57     23.65 o 
  -4   5  11      383.81      362.34     41.18 o 
  -3   5  11      117.17      154.16     32.06 o 
  -2   5  11      111.60      131.69     31.41 o 
  -1   5  11      415.50      365.75     38.95 o 
   0   5  11      912.74     1028.50     59.60 o 
   1   5  11      905.52      752.25     29.59 o 
   2   5  11      609.47      549.94     26.44 o 
   3   5  11      770.92      711.35     39.87 o 
   4   5  11      360.07      338.50     36.44 o 
   5   5  11      180.28      222.10     29.23 o 
   6   5  11      150.51      183.42     32.82 o 
   7   5  11      152.48      168.85     37.83 o 
   8   5  11      107.63      146.64     43.35 o 
  -9   6  11       44.83       26.55     50.46 o 
  -8   6  11       37.69        8.32     40.30 o 
  -7   6  11      196.22      168.86     37.42 o 
  -6   6  11      342.87      306.96     82.12 o 
  -5   6  11      316.27      365.15     41.36 o 
  -4   6  11      146.96      203.11     37.33 o 
  -3   6  11      442.70      380.56     40.16 o 
  -2   6  11      107.42       85.29     40.81 o 
  -1   6  11      474.82      381.66     40.98 o 
   0   6  11      612.58      497.15     42.33 o 
   1   6  11      221.48      229.27     40.30 o 
   2   6  11       58.64        7.34     23.94 o 
   3   6  11       45.55       70.22     29.11 o 
   4   6  11      112.89      127.49     27.77 o 
   5   6  11       73.52       94.82     54.52 o 
   6   6  11       36.69       41.65     52.83 o 
   7   6  11        3.31      -13.55     55.20 o 
   8   6  11       29.08       -1.35     37.59 o 
  -9   7  11      200.74      163.57     76.20 o 
  -8   7  11      139.60      109.41     57.57 o 
  -7   7  11       75.45       63.62     45.38 o 
  -6   7  11      215.81      182.60     53.68 o 
  -5   7  11      937.89     1397.97    119.55 o 
  -4   7  11     1510.27     1547.32    166.28 o 
  -3   7  11      446.32      508.99     41.22 o 
  -2   7  11      526.41      607.45     47.20 o 
  -1   7  11      273.81      251.62     37.59 o 
   0   7  11      268.15      195.07     41.32 o 
   1   7  11       65.13       36.57     28.45 o 
   2   7  11      871.08      786.57     94.15 o 
   3   7  11     1633.29     1637.65     57.52 o 
   4   7  11      704.50      685.27     41.27 o 
   5   7  11      232.89      222.59     31.75 o 
   6   7  11      104.71      191.00     56.22 o 
   7   7  11       93.43      137.16     58.93 o 
  -8   8  11       19.89       29.23     85.85 o 
  -7   8  11        2.03      -30.00     27.30 o 
  -6   8  11       42.46       33.25     33.27 o 
  -5   8  11      110.20      105.85     31.87 o 
  -4   8  11       23.24       50.66     28.24 o 
  -3   8  11       57.90       81.34     29.49 o 
  -2   8  11       12.62       17.84     37.00 o 
  -1   8  11        5.62       13.88     29.80 o 
   0   8  11        3.20       63.33     43.69 o 
   1   8  11      162.80      154.77     44.36 o 
   2   8  11      221.31      223.34     30.76 o 
   3   8  11       32.86       33.39     31.04 o 
   4   8  11      105.49      125.19     34.50 o 
   5   8  11       21.36       18.62     32.71 o 
   6   8  11       38.82       13.88     51.48 o 
   7   8  11       10.77       33.19     54.52 o 
  -7   9  11      103.53       73.69     70.95 o 
  -6   9  11      202.03      200.74     51.31 o 
  -5   9  11      469.95      530.31     51.57 o 
  -4   9  11      477.80      470.21     66.55 o 
  -3   9  11       71.93       97.21     36.61 o 
  -2   9  11      210.87      240.92     43.14 o 
  -1   9  11      576.56      514.42     51.48 o 
   0   9  11      504.22      518.14     59.60 o 
   1   9  11      278.29      229.61     39.62 o 
   2   9  11      274.45      262.72     33.01 o 
   3   9  11      173.68      163.02     35.85 o 
   4   9  11      130.00      133.86     35.32 o 
   5   9  11       92.82       48.91     29.55 o 
   6   9  11       61.41       97.87     41.65 o 
  -6  10  11       12.66      -28.96     35.14 o 
  -5  10  11        8.69       20.09     41.34 o 
  -4  10  11       63.18       38.36     31.01 o 
  -3  10  11       12.25        8.15     40.87 o 
  -2  10  11       79.76       81.10     40.18 o 
  -1  10  11      187.14      144.94     40.64 o 
   0  10  11      114.03      144.94     49.78 o 
   1  10  11        0.64       -8.47     32.51 o 
   2  10  11       10.39       45.38     45.38 o 
   3  10  11       29.67       31.83     33.53 o 
   4  10  11       11.61       -9.48     44.70 o 
   5  10  11       16.46       23.37     47.75 o 
  -5  11  11       55.95       42.71     41.42 o 
  -4  11  11       35.30       80.15     46.30 o 
  -3  11  11       26.75        1.22     33.19 o 
  -2  11  11      133.84      137.85     36.35 o 
  -1  11  11       85.96      129.70     40.98 o 
   0  11  11       49.69       62.31     49.78 o 
   1  11  11       56.98       44.03     35.90 o 
   2  11  11       87.30       59.60     50.12 o 
   3  11  11       31.71       33.19     35.22 o 
  -1  12  11       16.63       42.33     38.27 o 
 -11   0  12       98.13      113.45     53.51 o 
 -10   0  12      199.75      241.69     44.16 o 
  -9   0  12      382.71      346.44     61.97 o 
  -8   0  12      139.94      134.11     52.15 o 
  -7   0  12      150.29      132.75     46.06 o 
  -6   0  12     1920.78     1718.34     72.13 o 
  -5   0  12     4548.53     4674.12    109.72 o 
  -4   0  12     2719.41     2500.97     74.50 o 
  -3   0  12       40.53       39.28     26.42 o 
  -2   0  12     1712.02     1782.00     69.42 o 
  -1   0  12     1593.63     1954.72     67.73 o 
   0   0  12     9357.96     9902.62    156.80 o 
   1   0  12     4366.08     4102.81     90.42 o 
   2   0  12     3628.48     3263.28     61.03 o 
   3   0  12     3104.38     2825.47     53.28 o 
   4   0  12     1953.83     1956.07     88.39 o 
   5   0  12     1020.11     1001.74     61.97 o 
   6   0  12       97.29      148.67     37.93 o 
   7   0  12      127.48       70.44     32.51 o 
   8   0  12       30.19        0.34     47.75 o 
   9   0  12       51.53       67.05     59.60 o 
 -11   1  12       22.25       79.32     51.98 o 
 -10   1  12       25.72       22.07     33.33 o 
  -9   1  12       61.64      128.81     28.44 o 
  -8   1  12       59.54       67.49     28.63 o 
  -7   1  12      208.50      185.84     23.87 o 
  -6   1  12       13.61       25.87     19.84 o 
  -5   1  12       98.67       83.26     19.47 o 
  -4   1  12      394.78      454.16     24.46 o 
  -3   1  12      319.03      360.17     21.29 o 
  -2   1  12      616.01      615.57     31.03 o 
  -1   1  12      538.24      576.74     36.72 o 
   0   1  12      643.12      596.37     38.61 o 
   1   1  12       76.80       55.20     27.43 o 
   2   1  12      335.73      299.24     19.02 o 
   3   1  12      320.11      335.35     18.15 o 
   4   1  12      129.20       89.81     25.95 o 
   5   1  12      134.24      156.77     29.21 o 
   6   1  12      138.51       91.03     24.54 o 
   7   1  12       41.73       19.27     21.54 o 
   8   1  12       63.90       69.66     35.18 o 
   9   1  12        8.58       39.75     40.47 o 
 -11   2  12        6.74       -8.80     39.21 o 
 -10   2  12       37.23       19.78     33.53 o 
  -9   2  12      118.90      196.61     33.51 o 
  -8   2  12       30.17       58.00     24.52 o 
  -7   2  12      655.54      643.54     58.45 o 
  -6   2  12      910.50      889.96     68.80 o 
  -5   2  12     1656.25     1666.89     86.44 o 
  -4   2  12      934.31      828.70     31.68 o 
  -3   2  12      179.83      145.58     18.16 o 
  -2   2  12      672.57      665.84     29.64 o 
  -1   2  12      230.36      289.37     20.35 o 
   0   2  12     1733.59     1565.66     66.55 o 
   1   2  12     2738.02     3045.19     82.29 o 
   2   2  12     1608.23     1596.77     44.66 o 
   3   2  12      642.88      677.13     27.85 o 
   4   2  12      159.79      112.51     25.75 o 
   5   2  12      562.59      620.62     38.33 o 
   6   2  12       74.94       63.92     24.04 o 
   7   2  12      266.96      320.08     37.18 o 
   8   2  12      122.85      122.75     31.98 o 
   9   2  12       59.61      130.46     43.53 o 
 -10   3  12       13.63        8.46     35.39 o 
  -9   3  12      128.28      128.60     29.25 o 
  -8   3  12       36.60       17.07     22.54 o 
  -7   3  12        2.02        7.79     24.38 o 
  -6   3  12       37.97       37.59     28.02 o 
  -5   3  12      194.43      189.55     23.03 o 
  -4   3  12       94.13      104.82     23.34 o 
  -3   3  12      244.47      222.60     21.17 o 
  -2   3  12     1394.50     1343.53     81.96 o 
  -1   3  12     2072.40     2049.54     77.55 o 
   0   3  12      246.83      283.45     35.56 o 
   1   3  12       22.37       10.50     19.98 o 
   2   3  12       66.63       44.89     19.87 o 
   3   3  12      201.57      167.01     26.25 o 
   4   3  12      102.54       69.57     18.26 o 
   5   3  12      104.88       89.16     27.04 o 
   6   3  12      160.73      134.88     43.18 o 
   7   3  12       51.12       49.56     25.38 o 
   8   3  12       28.19       38.06     31.06 o 
   9   3  12       25.46       19.74     42.62 o 
 -10   4  12       32.74       58.42     45.58 o 
  -9   4  12      170.01      216.29     34.82 o 
  -8   4  12      173.89      159.21     30.75 o 
  -7   4  12      140.67      119.12     31.55 o 
  -6   4  12      182.84      185.89     26.03 o 
  -5   4  12       62.33       58.47     21.22 o 
  -4   4  12       88.60       72.98     20.87 o 
  -3   4  12       25.09       45.53     25.46 o 
  -2   4  12      395.85      400.13     35.39 o 
  -1   4  12      258.32      313.93     46.73 o 
   0   4  12      674.64      604.50     43.69 o 
   1   4  12      920.80      992.27     54.18 o 
   2   4  12      620.92      534.30     29.06 o 
   3   4  12      149.57      189.10     21.27 o 
   4   4  12      311.02      310.21     23.49 o 
   5   4  12      439.83      470.64     33.89 o 
   6   4  12      238.06      223.07     29.94 o 
   7   4  12      208.19      195.72     71.46 o 
   8   4  12      112.65      107.19     33.84 o 
 -10   5  12       17.18        5.84     38.84 o 
  -9   5  12      114.47      156.68     33.97 o 
  -8   5  12       90.90      106.62     26.86 o 
  -7   5  12      180.13      133.23     32.76 o 
  -6   5  12      421.84      492.43     46.79 o 
  -5   5  12       21.67       66.15     43.69 o 
  -4   5  12      268.19      266.68     43.69 o 
  -3   5  12      487.30      518.20     43.83 o 
  -2   5  12      209.60      269.67     40.16 o 
  -1   5  12       22.81        3.39     26.75 o 
   0   5  12      837.37      645.48     47.75 o 
   1   5  12     1796.63     1713.60     69.09 o 
   2   5  12      564.52      568.26     46.73 o 
   3   5  12      130.30      107.74     29.93 o 
   4   5  12      142.08      183.55     32.20 o 
   5   5  12      101.62      136.48     57.91 o 
   6   5  12       13.18       35.22     40.64 o 
   7   5  12       68.10      103.63     45.72 o 
   8   5  12       73.44       49.78     56.56 o 
  -9   6  12       69.01      117.85     69.09 o 
  -8   6  12      108.07       88.68     41.57 o 
  -7   6  12      193.28      100.60     60.11 o 
  -6   6  12      128.41      133.00     39.72 o 
  -5   6  12      464.84      491.67    108.71 o 
  -4   6  12     1664.57     1782.40    102.27 o 
  -3   6  12      332.63      393.34     42.08 o 
  -2   6  12      448.87      605.85     92.45 o 
  -1   6  12      252.10      286.50     48.09 o 
   0   6  12      191.46      156.46     40.64 o 
   1   6  12       12.73       30.82     26.75 o 
   2   6  12      366.95      351.13     35.91 o 
   3   6  12      716.93      754.85     44.32 o 
   4   6  12      693.91      720.23     41.63 o 
   5   6  12      228.93      235.03     49.44 o 
   6   6  12      111.70      127.00     58.59 o 
   7   6  12       59.12       67.05     60.62 o 
  -9   7  12        2.22       16.26     75.86 o 
  -8   7  12        5.16      -43.14     39.22 o 
  -7   7  12        1.50      -30.33     37.58 o 
  -6   7  12       11.83      -36.22     31.70 o 
  -5   7  12      278.81      287.10     64.85 o 
  -4   7  12      190.60      202.41     57.91 o 
  -3   7  12       42.71       35.56     27.87 o 
  -2   7  12       32.23       64.19     37.80 o 
  -1   7  12        9.85        4.74     40.98 o 
   0   7  12      134.93       81.95     31.49 o 
   1   7  12      116.05      141.56     41.32 o 
   2   7  12       22.93        7.19     26.10 o 
   3   7  12       57.97       76.73     32.39 o 
   4   7  12       68.74       71.78     24.25 o 
   5   7  12       12.63       18.29     39.96 o 
   6   7  12        1.99       39.28     55.54 o 
   7   7  12        7.56       20.32     42.67 o 
  -8   8  12       58.95       60.06     40.35 o 
  -7   8  12       60.31       18.68     38.42 o 
  -6   8  12      152.91      138.62     43.86 o 
  -5   8  12      352.07      390.10    141.90 o 
  -4   8  12      419.79      404.41     85.85 o 
  -3   8  12      475.23      514.00     48.45 o 
  -2   8  12      686.97      681.18     98.38 o 
  -1   8  12      504.57      463.96     47.07 o 
   0   8  12      594.29      541.17     50.46 o 
   1   8  12      335.36      347.12     42.67 o 
   2   8  12      441.68      440.59     38.91 o 
   3   8  12      450.46      504.87     45.38 o 
   4   8  12      461.01      565.02     44.51 o 
   5   8  12      358.07      375.57     66.72 o 
   6   8  12      203.96      206.24     60.28 o 
  -7   9  12      130.38       86.89     62.31 o 
  -6   9  12       35.13       31.03     37.28 o 
  -5   9  12        6.53       -7.43     29.99 o 
  -4   9  12        7.66       13.96     37.09 o 
  -3   9  12        1.74        8.58     28.31 o 
  -2   9  12       65.06       40.18     32.09 o 
  -1   9  12      115.70      119.55     38.27 o 
   0   9  12      238.22      243.83     42.67 o 
   1   9  12       48.94       24.38     45.72 o 
   2   9  12       47.85       44.57     42.67 o 
   3   9  12       38.79       61.63     34.00 o 
   4   9  12       24.79       58.86     34.97 o 
   5   9  12       16.87       80.60     57.23 o 
  -6  10  12       86.15       38.90     50.46 o 
  -5  10  12      128.09      175.68     49.33 o 
  -4  10  12      129.52      147.40     44.66 o 
  -3  10  12       57.08       73.36     35.70 o 
  -2  10  12      241.29      221.08     39.13 o 
  -1  10  12      305.10      286.84     58.59 o 
   0  10  12      291.49      276.34     56.56 o 
   1  10  12       57.83       97.19     49.11 o 
   2  10  12       22.68       22.69     45.38 o 
   3  10  12       36.29       21.00     46.40 o 
   4  10  12       30.10       60.62     46.73 o 
  -4  11  12       18.89       34.52     35.73 o 
  -3  11  12       33.32       15.72     43.96 o 
  -2  11  12       56.33       30.26     51.14 o 
  -1  11  12       47.54       68.75     51.81 o 
   0  11  12       13.19       15.92     50.12 o 
   1  11  12       41.19       41.32     49.44 o 
   2  11  12       25.86       12.87     36.24 o 
 -10   1  13      165.63      215.25     33.06 o 
  -9   1  13       97.94      153.33     27.65 o 
  -8   1  13       25.82       40.06     26.06 o 
  -7   1  13      165.34      146.69     23.25 o 
  -6   1  13      215.56      295.34     26.45 o 
  -5   1  13     1722.11     1536.04    107.26 o 
  -4   1  13     1343.38     1480.65     50.36 o 
  -3   1  13     3255.66     3085.05    175.71 o 
  -2   1  13     1302.80     1129.35     47.19 o 
  -1   1  13      273.09      306.66     21.75 o 
   0   1  13      439.77      540.91     81.95 o 
   1   1  13      242.20      286.84     37.25 o 
   2   1  13     1186.52     1106.59     31.48 o 
   3   1  13     1434.91     1561.22     41.10 o 
   4   1  13     1535.43     1753.71     62.49 o 
   5   1  13      389.86      303.53     30.98 o 
   6   1  13       93.02       78.37     28.68 o 
   7   1  13      151.42      172.08     31.95 o 
   8   1  13       56.47       56.07     30.18 o 
   9   1  13       58.91       56.34     36.43 o 
 -10   2  13       80.92      105.99     43.35 o 
  -9   2  13      155.97      176.98     34.06 o 
  -8   2  13       59.96       64.48     25.69 o 
  -7   2  13       41.97       62.90     24.83 o 
  -6   2  13       17.57       35.61     21.56 o 
  -5   2  13       74.82       69.05     21.85 o 
  -4   2  13      322.19      299.85     46.50 o 
  -3   2  13       53.81       46.89     17.13 o 
  -2   2  13      425.80      454.89     22.68 o 
  -1   2  13      738.38      775.02     35.22 o 
   0   2  13     1450.80     1295.70     56.22 o 
   1   2  13      684.88      692.89     47.75 o 
   2   2  13       95.23      112.07     21.00 o 
   3   2  13       35.58       18.65     19.58 o 
   4   2  13       41.54       53.61     31.24 o 
   5   2  13      274.56      280.40     29.43 o 
   6   2  13       47.57       34.53     32.44 o 
   7   2  13      145.56      175.44     35.98 o 
   8   2  13       69.49      101.45     31.37 o 
 -10   3  13       65.81      112.00     45.80 o 
  -9   3  13       78.08       90.50     33.14 o 
  -8   3  13      121.13      141.86     29.75 o 
  -7   3  13      382.12      400.26     33.76 o 
  -6   3  13      772.52      886.98     79.33 o 
  -5   3  13      623.34      546.84     32.24 o 
  -4   3  13      646.91      624.11     37.44 o 
  -3   3  13      933.60      951.42     81.55 o 
  -2   3  13     1494.23     1395.00     84.16 o 
  -1   3  13      138.00      134.11     30.82 o 
   0   3  13      271.59      290.23     46.06 o 
   1   3  13      245.28      228.25     30.48 o 
   2   3  13      457.66      472.63     28.79 o 
   3   3  13      389.96      361.14     24.36 o 
   4   3  13      194.01      218.24     31.08 o 
   5   3  13      314.44      377.68     34.39 o 
   6   3  13       48.49       38.63     29.89 o 
   7   3  13      151.11      178.05     36.26 o 
   8   3  13       35.29       23.04     35.92 o 
 -10   4  13        6.82       -9.26     42.86 o 
  -9   4  13        2.97      -12.54     30.80 o 
  -8   4  13       36.07       40.67     26.91 o 
  -7   4  13       49.36       44.49     24.49 o 
  -6   4  13      101.36       75.80     24.94 o 
  -5   4  13      325.12      317.46     41.00 o 
  -4   4  13       71.69       95.86     35.90 o 
  -3   4  13      383.54      500.26     65.87 o 
  -2   4  13      655.48      662.61     43.12 o 
  -1   4  13      521.74      559.80     56.22 o 
   0   4  13      676.84      680.02     47.41 o 
   1   4  13      717.38      588.65     62.82 o 
   2   4  13      274.04      234.76     26.12 o 
   3   4  13      365.91      330.49     24.12 o 
   4   4  13      109.64      112.53     27.44 o 
   5   4  13      122.29      123.13     29.91 o 
   6   4  13       29.34       28.56     26.20 o 
   7   4  13       50.26       38.53     28.01 o 
   8   4  13       26.18       28.89     34.20 o 
  -9   5  13      171.43      175.16     42.72 o 
  -8   5  13      238.70      241.46     57.23 o 
  -7   5  13      280.08      302.43     47.58 o 
  -6   5  13      226.06      291.31     61.80 o 
  -5   5  13      540.58      586.64     50.53 o 
  -4   5  13      305.13      421.72     70.10 o 
  -3   5  13      502.45      515.64     75.18 o 
  -2   5  13      309.92      324.26     39.63 o 
  -1   5  13      401.95      382.00     43.69 o 
   0   5  13      347.75      300.05     39.62 o 
   1   5  13        4.23        6.77     25.40 o 
   2   5  13      160.05      154.09     37.25 o 
   3   5  13        8.22       10.63     24.98 o 
   4   5  13      467.08      606.97     41.69 o 
   5   5  13       58.99      103.97     59.26 o 
   6   5  13       24.03       35.22     42.67 o 
   7   5  13       60.79       69.09     46.40 o 
   8   5  13       62.76      113.45     64.01 o 
  -9   6  13       61.15      102.31     45.39 o 
  -8   6  13       24.27        8.20     41.00 o 
  -7   6  13       76.46       61.78     56.56 o 
  -6   6  13       27.06       -5.48     38.95 o 
  -5   6  13       29.34       54.67     30.18 o 
  -4   6  13      165.97      219.82     53.51 o 
  -3   6  13      123.54       99.89     35.51 o 
  -2   6  13      498.58      521.71     42.75 o 
  -1   6  13      272.83      274.31     41.32 o 
   0   6  13       23.64       34.54     28.11 o 
   1   6  13      130.02      133.43     40.64 o 
   2   6  13       48.64       75.66     23.16 o 
   3   6  13       12.66       -2.26     25.48 o 
   4   6  13       15.76       27.71     30.70 o 
   5   6  13       51.42       34.54     42.33 o 
   6   6  13       44.20       36.91     59.94 o 
   7   6  13       45.31       81.95     62.31 o 
  -8   7  13       47.07       23.21     37.79 o 
  -7   7  13       81.65       45.24     41.82 o 
  -6   7  13      225.81      247.51     82.97 o 
  -5   7  13      422.75      494.73    157.31 o 
  -4   7  13      393.96      417.98     51.64 o 
  -3   7  13      241.07      236.60     42.09 o 
  -2   7  13     1115.27     1143.09    159.00 o 
  -1   7  13      681.30      664.44     53.51 o 
   0   7  13      636.92      602.81     58.25 o 
   1   7  13      437.72      377.26     40.98 o 
   2   7  13      906.52      834.38     45.89 o 
   3   7  13      621.29      718.06     46.45 o 
   4   7  13      169.35      196.67     36.44 o 
   5   7  13      252.43      252.98     52.83 o 
   6   7  13      189.89      206.24     64.34 o 
  -8   8  13       81.37       16.75     51.98 o 
  -7   8  13       95.00      121.78    122.25 o 
  -6   8  13       75.14       57.66     39.62 o 
  -5   8  13        2.78       47.95     43.70 o 
  -4   8  13       93.03       83.87     40.50 o 
  -3   8  13       98.42      105.35     39.06 o 
  -2   8  13        6.43       -4.30     36.20 o 
  -1   8  13       54.44       26.08     44.03 o 
   0   8  13      199.67      183.89     39.28 o 
   1   8  13      127.32      120.22     34.88 o 
   2   8  13        2.98       32.17     33.20 o 
   3   8  13       32.04      -12.90     31.88 o 
   4   8  13        3.49       12.27     32.93 o 
   5   8  13       12.31       36.57     57.23 o 
   6   8  13       24.62      -40.30     56.22 o 
  -7   9  13       92.75      125.93     39.54 o 
  -6   9  13       82.32       56.44     35.54 o 
  -5   9  13      235.53      226.39     40.94 o 
  -4   9  13      101.14      171.11    112.94 o 
  -3   9  13       82.00       63.96     39.38 o 
  -2   9  13      340.25      367.99     93.64 o 
  -1   9  13      414.76      457.52     62.31 o 
   0   9  13      357.65      304.45     56.56 o 
   1   9  13      177.40      153.41     39.62 o 
   2   9  13       66.73       87.36     34.82 o 
   3   9  13       29.05       49.07     27.92 o 
   4   9  13       59.14       40.62     29.15 o 
   5   9  13       94.81       38.61     59.26 o 
  -5  10  13       10.42       17.73     33.28 o 
  -4  10  13       79.44       90.90     46.57 o 
  -3  10  13       49.05       81.99     46.48 o 
  -2  10  13       20.77        0.45     44.94 o 
  -1  10  13       19.85       31.49     37.59 o 
   0  10  13      174.13      170.00     43.35 o 
   1  10  13      110.53      109.39     49.78 o 
   2  10  13       74.28       69.42     35.90 o 
   3  10  13       62.30       96.52     49.44 o 
  -3  11  13        0.14       44.84     65.36 o 
  -2  11  13       49.42       32.34     37.78 o 
  -1  11  13      147.88      132.08     57.91 o 
   0  11  13      184.71      175.42     45.04 o 
   1  11  13       75.69       71.46     51.48 o 
 -10   0  14      159.59      208.19     65.70 o 
  -9   0  14      241.18      249.07     40.35 o 
  -8   0  14        0.78      -27.77     48.09 o 
  -7   0  14      163.40      172.71     47.07 o 
  -6   0  14       14.95        6.10     27.43 o 
  -5   0  14      259.60      227.24     43.69 o 
  -4   0  14     1383.98     1566.28     70.10 o 
  -3   0  14     1400.38     1288.58     60.62 o 
  -2   0  14      901.16     1034.59     60.96 o 
  -1   0  14     2084.76     1981.23     65.87 o 
   0   0  14     1229.87     1154.48     55.88 o 
   1   0  14     1626.18     1639.09     67.05 o 
   2   0  14     1305.21     1356.96     51.98 o 
   3   0  14     3227.49     3036.05    111.42 o 
   4   0  14     2095.59     2310.65    102.27 o 
   5   0  14      965.46      894.39     64.68 o 
   6   0  14       65.45      118.87     50.80 o 
   7   0  14       99.34      111.42     54.86 o 
   8   0  14       88.19       84.66     40.98 o 
 -10   1  14       74.94       89.25     34.61 o 
  -9   1  14       79.61      100.12     36.60 o 
  -8   1  14       48.58       55.96     23.49 o 
  -7   1  14       47.52       83.25     23.83 o 
  -6   1  14       11.44       42.43     19.93 o 
  -5   1  14       38.21       51.21     20.47 o 
  -4   1  14      289.51      324.87     45.68 o 
  -3   1  14      690.99      599.59     67.73 o 
  -2   1  14       27.44       36.45     22.16 o 
  -1   1  14      324.77      311.06     23.14 o 
   0   1  14      317.30      238.04     83.65 o 
   1   1  14       82.43      124.30     25.13 o 
   2   1  14       51.73       53.14     17.05 o 
   3   1  14       66.00       65.97     21.21 o 
   4   1  14       89.21      126.84     27.32 o 
   5   1  14       94.22       70.41     26.35 o 
   6   1  14      123.55      144.08     31.81 o 
   7   1  14       85.23      102.25     32.34 o 
   8   1  14       48.89       69.03     31.52 o 
 -10   2  14      104.36      128.57     33.26 o 
  -9   2  14      328.90      345.62     54.69 o 
  -8   2  14      289.59      262.25     41.54 o 
  -7   2  14      524.87      525.15     42.36 o 
  -6   2  14      414.28      381.73     39.97 o 
  -5   2  14      301.28      357.83     31.80 o 
  -4   2  14      569.96      611.43     52.65 o 
  -3   2  14     1807.44     1754.49     60.80 o 
  -2   2  14     2036.08     2167.39    110.56 o 
  -1   2  14     1677.79     1642.82     79.92 o 
   0   2  14      970.46      909.63     50.12 o 
   1   2  14      683.41      661.39     50.12 o 
   2   2  14      140.40      111.77     28.62 o 
   3   2  14      319.81      302.86     26.16 o 
   4   2  14      190.84      155.20     31.43 o 
   5   2  14       41.79       28.17     23.71 o 
   6   2  14      363.93      444.00     42.87 o 
   7   2  14      111.16      105.63     29.40 o 
   8   2  14       29.89        7.71     30.51 o 
 -10   3  14       55.31       96.55     44.19 o 
  -9   3  14       60.13       41.84     30.21 o 
  -8   3  14        2.55       -9.46     29.88 o 
  -7   3  14       18.84       32.39     25.18 o 
  -6   3  14      128.59      116.11     30.03 o 
  -5   3  14      327.34      363.59     35.31 o 
  -4   3  14      303.17      308.48     34.60 o 
  -3   3  14      165.40      203.15     37.89 o 
  -2   3  14      233.77      212.26     44.36 o 
  -1   3  14       54.30       69.42     37.25 o 
   0   3  14     1355.35     1443.35     67.39 o 
   1   3  14     1602.91     1558.15     69.42 o 
   2   3  14      137.44      109.17     20.81 o 
   3   3  14       97.20       81.88     22.45 o 
   4   3  14       85.33       78.90     29.13 o 
   5   3  14       37.80       33.13     27.24 o 
   6   3  14       20.36       30.45     27.72 o 
   7   3  14       39.15       46.32     25.62 o 
   8   3  14       25.21       -2.51     37.43 o 
 -10   4  14       87.29      107.77     37.82 o 
  -9   4  14      232.42      278.31     35.52 o 
  -8   4  14      491.58      478.01     61.02 o 
  -7   4  14      514.76      433.28     94.48 o 
  -6   4  14      382.51      339.55     54.52 o 
  -5   4  14       87.77      107.90     43.18 o 
  -4   4  14      275.62      356.57     52.83 o 
  -3   4  14      182.60      159.51     60.96 o 
  -2   4  14      540.08      629.89     54.52 o 
  -1   4  14     2392.10     2379.73     90.42 o 
   0   4  14     1434.60     1525.98     72.47 o 
   1   4  14      237.14      209.62     29.29 o 
   2   4  14      354.42      326.11     29.52 o 
   3   4  14      104.59       80.19     21.80 o 
   4   4  14      336.20      298.92     32.44 o 
   5   4  14      182.98      162.98     30.15 o 
   6   4  14       17.87       37.94     29.52 o 
   7   4  14       63.52       97.80     35.56 o 
   8   4  14       10.52       12.69     32.82 o 
  -9   5  14       47.76        2.99     38.40 o 
  -8   5  14       30.97       21.30     46.33 o 
  -7   5  14      107.57      118.52     41.32 o 
  -6   5  14       48.93       31.97     42.29 o 
  -5   5  14      142.39      156.07     64.01 o 
  -4   5  14      193.44      231.33     41.28 o 
  -3   5  14        0.40       -2.79     30.46 o 
  -2   5  14      399.51      364.96     46.15 o 
  -1   5  14      407.33      446.69     48.77 o 
   0   5  14      573.28      623.80     49.78 o 
   1   5  14      653.85      561.83     45.72 o 
   2   5  14       74.50       53.51     35.56 o 
   3   5  14      144.15      134.96     28.40 o 
   4   5  14       44.99       38.61     44.36 o 
   5   5  14       85.72       75.86     46.40 o 
   6   5  14      145.00      249.93     68.75 o 
   7   5  14      148.84      156.46     65.36 o 
  -9   6  14       56.82       45.87     39.51 o 
  -8   6  14       29.73       -0.39     38.17 o 
  -7   6  14       79.68       30.85     92.96 o 
  -6   6  14      346.91      395.25    105.49 o 
  -5   6  14     1011.20     1174.22     94.99 o 
  -4   6  14      478.25      536.19     85.00 o 
  -3   6  14      238.64      290.55     44.03 o 
  -2   6  14      348.60      378.65     91.10 o 
  -1   6  14      352.12      344.75     54.86 o 
   0   6  14      286.20      245.86     39.62 o 
   1   6  14      253.54      243.83     44.70 o 
   2   6  14      594.98      520.13     39.45 o 
   3   6  14      503.22      507.58     42.98 o 
   4   6  14       85.36       96.61     53.68 o 
   5   6  14       29.23       77.89     61.64 o 
   6   6  14       36.50       41.65     63.33 o 
   7   6  14       40.23       44.03     62.99 o 
  -8   7  14        1.76      -63.51     42.34 o 
  -7   7  14       14.15      -27.58     46.40 o 
  -6   7  14       85.02       43.12     38.40 o 
  -5   7  14       12.35       49.13     43.72 o 
  -4   7  14        0.19       52.04     40.98 o 
  -3   7  14       80.75      106.26     44.67 o 
  -2   7  14      127.74       55.88     59.10 o 
  -1   7  14       19.04       53.85     32.51 o 
   0   7  14       19.13       24.38     41.99 o 
   1   7  14       27.54       33.53     28.45 o 
   2   7  14      118.03      185.08     37.10 o 
   3   7  14       59.67       36.05     24.60 o 
   4   7  14       29.49       50.43     33.73 o 
   5   7  14        4.33       -7.45     57.57 o 
   6   7  14        1.18       38.27     62.65 o 
  -7   8  14      104.22       55.74     62.31 o 
  -6   8  14      118.28      120.42     43.94 o 
  -5   8  14      306.92      383.09    179.83 o 
  -4   8  14      322.88      376.87     86.19 o 
  -3   8  14      139.87      208.71     46.26 o 
  -2   8  14      178.36      174.52     46.31 o 
  -1   8  14      395.60      350.85     57.57 o 
   0   8  14      312.81      253.65     50.80 o 
   1   8  14      556.85      556.75     60.96 o 
   2   8  14      825.57      777.03     46.98 o 
   3   8  14      282.86      283.13     46.23 o 
   4   8  14      241.69      244.41     36.26 o 
   5   8  14      149.64      129.70     64.01 o 
  -6   9  14        8.28      -23.32     31.23 o 
  -5   9  14       19.34      -14.04     41.53 o 
  -4   9  14       95.71       91.45     38.55 o 
  -3   9  14      178.57      239.42     50.53 o 
  -2   9  14      181.78      236.44     45.71 o 
  -1   9  14       88.20      127.67     52.49 o 
   0   9  14       83.81       73.49     51.48 o 
   1   9  14       44.55       40.64     35.22 o 
   2   9  14        6.26       10.16     27.45 o 
   3   9  14       15.09       67.86     36.53 o 
   4   9  14       51.25       65.13     37.02 o 
  -5  10  14       81.54       84.10     47.41 o 
  -4  10  14       22.13      -17.22     31.92 o 
  -3  10  14       11.18       23.73     68.07 o 
  -2  10  14       52.80      145.88     46.72 o 
  -1  10  14      108.50      106.68     41.99 o 
   0  10  14      221.02      187.95     45.72 o 
   1  10  14      184.55      169.67     54.18 o 
   2  10  14       69.49       98.89     38.61 o 
   3  10  14       20.11       12.19     47.07 o 
  -2  11  14        1.87        8.12     36.05 o 
  -1  11  14        0.66       29.12     56.22 o 
   0  11  14       21.00       59.60     40.98 o 
 -10   1  15      127.14      180.48     35.07 o 
  -9   1  15       45.56       47.82     28.66 o 
  -8   1  15       13.86       31.95     27.83 o 
  -7   1  15      406.90      423.46     34.85 o 
  -6   1  15      398.58      306.50     28.42 o 
  -5   1  15      383.84      346.26     36.76 o 
  -4   1  15       36.09       35.58     28.98 o 
  -3   1  15      544.94      560.95     38.36 o 
  -2   1  15     1594.57     1631.52     42.07 o 
  -1   1  15     1062.04     1016.25     34.83 o 
   0   1  15     1118.15     1170.05     60.96 o 
   1   1  15     2247.33     2246.22     86.02 o 
   2   1  15     1235.87     1360.04     78.15 o 
   3   1  15      445.63      464.35     43.59 o 
   4   1  15      338.96      375.39     38.26 o 
   5   1  15      342.12      330.53     41.88 o 
   6   1  15      174.01      209.12     34.80 o 
   7   1  15      102.65      140.95     35.49 o 
   8   1  15      109.55       96.71     33.33 o 
 -10   2  15       13.90       25.68     34.33 o 
  -9   2  15      103.18      126.28     30.48 o 
  -8   2  15       70.64       90.50     31.48 o 
  -7   2  15       53.50       66.70     25.83 o 
  -6   2  15      231.30      244.50     30.83 o 
  -5   2  15      205.27      162.31     27.00 o 
  -4   2  15      419.41      399.07     29.13 o 
  -3   2  15     1605.13     1683.60    270.75 o 
  -2   2  15     1818.54     1837.07     86.53 o 
  -1   2  15      364.57      405.73     34.76 o 
   0   2  15       84.68       75.18     26.75 o 
   1   2  15       75.56       84.66     37.93 o 
   2   2  15      128.98      157.48     23.14 o 
   3   2  15      363.10      370.65     25.37 o 
   4   2  15      201.88      195.26     37.56 o 
   5   2  15      205.63      199.11     35.39 o 
   6   2  15       68.56       68.89     32.02 o 
   7   2  15       82.06       84.19     30.48 o 
   8   2  15       23.36        7.32     37.84 o 
 -10   3  15      188.72      190.77     36.53 o 
  -9   3  15      257.69      312.64     37.44 o 
  -8   3  15      439.35      419.11     37.91 o 
  -7   3  15      526.84      581.15     48.14 o 
  -6   3  15      591.57      545.34    103.97 o 
  -5   3  15      623.05      687.82     48.63 o 
  -4   3  15      111.98      138.27     57.57 o 
  -3   3  15       80.64       56.90     31.33 o 
  -2   3  15      450.09      575.30     44.92 o 
  -1   3  15     2767.81     2914.47    100.24 o 
   0   3  15     1496.81     1669.91     75.18 o 
   1   3  15      633.66      586.21     45.38 o 
   2   3  15      247.00      228.98     28.58 o 
   3   3  15       22.49       -3.62     21.47 o 
   4   3  15        7.74      -15.53     30.87 o 
   5   3  15       45.04       23.55     31.38 o 
   6   3  15      102.12      127.97     65.19 o 
   7   3  15      110.85      108.06     28.55 o 
  -9   4  15       14.81       12.72     50.80 o 
  -8   4  15       13.84       28.51     39.22 o 
  -7   4  15       31.70       21.74     37.42 o 
  -6   4  15       82.74       33.95     32.37 o 
  -5   4  15       85.90       95.43     29.68 o 
  -4   4  15       85.47       56.64     31.65 o 
  -3   4  15      120.28      150.63     33.87 o 
  -2   4  15       11.63        8.66     53.68 o 
  -1   4  15      323.38      288.87     44.36 o 
   0   4  15      265.62      169.33     35.22 o 
   1   4  15       12.34       18.00     23.10 o 
   2   4  15      128.92       87.61     25.74 o 
   3   4  15       27.12       17.92     21.06 o 
   4   4  15      137.10      187.41     41.99 o 
   5   4  15      105.07      103.50     32.85 o 
   6   4  15       17.73       40.15     24.53 o 
   7   4  15       20.80       -8.19     33.84 o 
  -9   5  15      155.45      172.61     53.79 o 
  -8   5  15      172.56      155.05     39.75 o 
  -7   5  15      290.84      295.42     47.82 o 
  -6   5  15      264.79      268.61     45.34 o 
  -5   5  15      557.80      646.16     98.72 o 
  -4   5  15      423.11      477.14     57.57 o 
  -3   5  15      322.60      338.94     44.84 o 
  -2   5  15      174.03      178.29     33.82 o 
  -1   5  15      551.92      542.19     61.64 o 
   0   5  15      473.86      491.05     54.86 o 
   1   5  15      280.12      257.04     37.93 o 
   2   5  15      164.21      130.72     38.95 o 
   3   5  15      196.39      215.52     47.92 o 
   4   5  15      362.77      271.94     69.42 o 
   5   5  15        9.55      -17.61     61.30 o 
   6   5  15       15.41       54.86     67.05 o 
   7   5  15       18.38       13.88     63.33 o 
  -8   6  15       12.73      -43.31     36.54 o 
  -7   6  15       22.74      -16.71     35.56 o 
  -6   6  15       86.86       56.01     37.08 o 
  -5   6  15      228.71      314.85    110.06 o 
  -4   6  15      270.56      244.59     42.40 o 
  -3   6  15      256.22      256.98     42.67 o 
  -2   6  15       14.36       16.37     66.55 o 
  -1   6  15      264.78      241.46     54.18 o 
   0   6  15      489.18      415.19     55.20 o 
   1   6  15      113.93      104.31     42.33 o 
   2   6  15      161.49      159.77     32.01 o 
   3   6  15      149.75      130.11     35.90 o 
   4   6  15       83.37      111.42     65.36 o 
   5   6  15        6.81       12.19     43.69 o 
   6   6  15       43.96       52.83     49.78 o 
  -8   7  15        1.51       78.61     37.00 o 
  -7   7  15       13.63      -37.74     39.92 o 
  -6   7  15      180.51      198.25     67.90 o 
  -5   7  15      417.29      434.99    110.91 o 
  -4   7  15      472.45      598.89     97.70 o 
  -3   7  15      178.98      237.07     42.84 o 
  -2   7  15      238.50      260.61     47.75 o 
  -1   7  15       79.95      106.00     37.25 o 
   0   7  15      102.21      133.43     46.73 o 
   1   7  15      532.30      489.70     46.40 o 
   2   7  15      820.64      947.09     72.47 o 
   3   7  15      366.80      308.04     36.15 o 
   4   7  15      309.85      347.46     73.15 o 
   5   7  15       75.82       96.18     66.04 o 
   6   7  15       43.67       47.75     66.38 o 
  -7   8  15       34.42      -28.56     44.71 o 
  -6   8  15       15.75      -19.64     45.83 o 
  -5   8  15       18.28      -24.17     46.65 o 
  -4   8  15       53.67       53.15     44.18 o 
  -3   8  15       91.34      154.23     47.76 o 
  -2   8  15       41.77       75.33     40.71 o 
  -1   8  15       86.38       99.23     50.80 o 
   0   8  15       39.82       48.77     45.72 o 
   1   8  15       11.45      -10.16     44.03 o 
   2   8  15       45.26       53.77     29.08 o 
   3   8  15       43.09       51.87     25.79 o 
   4   8  15       12.55       28.11     60.62 o 
   5   8  15       53.41       43.69     61.97 o 
  -6   9  15       71.03       55.24     40.13 o 
  -5   9  15      197.66      179.58     64.51 o 
  -4   9  15      186.81      210.10     76.20 o 
  -3   9  15      115.88      115.11     48.49 o 
  -2   9  15       75.37       62.32     35.03 o 
  -1   9  15       89.25      118.53     52.49 o 
   0   9  15       39.79       58.25     51.81 o 
   1   9  15       31.29       41.32     36.24 o 
   2   9  15       99.38      114.36     32.10 o 
   3   9  15      112.16      133.28     34.81 o 
  -4  10  15       36.17       40.55     36.16 o 
  -3  10  15       33.15       30.52     42.79 o 
  -2  10  15       70.64       71.56     50.13 o 
  -1  10  15       45.86       31.83     40.64 o 
   0  10  15       33.06       49.11     40.64 o 
   1  10  15        3.10       26.06     35.32 o 
   2  10  15        2.09       46.42     39.62 o 
 -10   0  16       70.11       66.12     48.77 o 
  -9   0  16       15.34       21.95     38.55 o 
  -8   0  16        2.50        2.97     26.46 o 
  -7   0  16       30.84       50.61     29.46 o 
  -6   0  16      808.50      886.60     66.04 o 
  -5   0  16     1718.50     1805.37     82.63 o 
  -4   0  16      971.04      910.98     61.30 o 
  -3   0  16      191.11      165.24     32.25 o 
  -2   0  16      203.26      215.58     34.54 o 
  -1   0  16        2.74        0.31     20.10 o 
   0   0  16      621.56      570.30     52.49 o 
   1   0  16     2566.80     2844.03     89.74 o 
   2   0  16     1092.05     1079.31    139.53 o 
   3   0  16      808.19      727.09     61.97 o 
   4   0  16      685.16      781.28     75.18 o 
   5   0  16      189.96      171.36     57.57 o 
   6   0  16       64.71       77.21     40.64 o 
   7   0  16      150.53      142.91     45.72 o 
 -10   1  16       54.30       73.95     36.86 o 
  -9   1  16        7.43        6.35     29.05 o 
  -8   1  16        9.24        4.88     22.75 o 
  -7   1  16       52.34       65.36     22.65 o 
  -6   1  16      170.58      127.55     27.77 o 
  -5   1  16       67.75       39.48     22.09 o 
  -4   1  16      232.35      219.10     27.24 o 
  -3   1  16      406.10      412.06     41.29 o 
  -2   1  16      383.42      419.39     36.95 o 
  -1   1  16       72.35       99.82     32.74 o 
   0   1  16       17.13        8.95     28.07 o 
   1   1  16      147.54      134.83     23.59 o 
   2   1  16      309.54      334.20     25.01 o 
   3   1  16      234.97      202.71     34.02 o 
   4   1  16      137.44      175.02     35.39 o 
   5   1  16       68.78       40.19     31.86 o 
   6   1  16       91.16       78.84     30.96 o 
   7   1  16       45.62       60.98     40.98 o 
  -9   2  16      137.71      157.50     32.97 o 
  -8   2  16       69.97       54.15     28.46 o 
  -7   2  16      221.50      207.39     33.03 o 
  -6   2  16      743.37      690.62     74.61 o 
  -5   2  16     1177.96     1177.31    131.91 o 
  -4   2  16      405.26      432.48     42.86 o 
  -3   2  16      576.81      607.77     66.04 o 
  -2   2  16      197.84      180.23     31.98 o 
  -1   2  16      243.16      302.83     40.11 o 
   0   2  16      332.03      280.07     43.69 o 
   1   2  16     1054.46     1067.10     63.33 o 
   2   2  16      404.91      367.35     33.79 o 
   3   2  16      495.41      467.45     57.06 o 
   4   2  16      301.76      309.45     37.99 o 
   5   2  16      137.71      180.35     30.59 o 
   6   2  16      154.84      183.08     36.28 o 
   7   2  16       85.87       77.59     27.53 o 
  -9   3  16        4.91      -14.37     42.50 o 
  -8   3  16       25.49       17.66     34.56 o 
  -7   3  16       87.23       78.68     62.99 o 
  -6   3  16       25.46       14.05     28.02 o 
  -5   3  16      219.16      162.44     35.39 o 
  -4   3  16       65.71       16.27     38.13 o 
  -3   3  16       56.48       37.25     26.76 o 
  -2   3  16       51.50       64.62     34.03 o 
  -1   3  16      188.77      251.96     48.43 o 
   0   3  16      169.29      229.95     50.12 o 
   1   3  16      371.63      338.32     47.41 o 
   2   3  16       89.03       66.85     26.09 o 
   3   3  16        5.44      -16.35     26.77 o 
   4   3  16       33.63       37.22     33.76 o 
   5   3  16       50.41       57.27     30.81 o 
   6   3  16       41.17       86.85     37.31 o 
   7   3  16       21.23       14.42     27.59 o 
  -9   4  16      201.47      231.09     48.68 o 
  -8   4  16      499.86      492.72     50.29 o 
  -7   4  16      475.75      475.98     53.68 o 
  -6   4  16      761.97      740.84    124.63 o 
  -5   4  16      553.84      537.05     94.99 o 
  -4   4  16      604.63      526.19     76.37 o 
  -3   4  16      745.53      817.86     77.21 o 
  -2   4  16      914.64     1014.89     61.32 o 
  -1   4  16     1452.63     1704.11     90.08 o 
   0   4  16      496.67      606.87     58.93 o 
   1   4  16      611.00      558.90     47.58 o 
   2   4  16      301.27      343.58     31.82 o 
   3   4  16      301.23      310.09     26.84 o 
   4   4  16      297.61      294.87     35.13 o 
   5   4  16       92.13       99.72     25.83 o 
   6   4  16      195.88      184.15     33.18 o 
   7   4  16       89.94      106.00     50.80 o 
  -9   5  16       30.98      -20.22     42.69 o 
  -8   5  16       16.04       35.34     49.69 o 
  -7   5  16        0.46      -68.85     45.90 o 
  -6   5  16        9.31       14.32     40.02 o 
  -5   5  16       19.72       12.11     46.96 o 
  -4   5  16      641.19      840.07     72.98 o 
  -3   5  16      642.36      763.85     60.01 o 
  -2   5  16      259.97      243.94     36.89 o 
  -1   5  16       54.80       15.24     34.54 o 
   0   5  16       27.20       80.94     47.07 o 
   1   5  16       89.27      117.51     44.36 o 
   2   5  16      146.78      165.60     40.98 o 
   3   5  16       73.76       74.46     32.24 o 
   4   5  16      146.83      176.78     70.10 o 
   5   5  16       15.01       -4.06     45.72 o 
   6   5  16       31.57       27.09     49.44 o 
  -8   6  16       28.30      -32.24     42.67 o 
  -7   6  16       40.22       13.87     50.20 o 
  -6   6  16       94.17      113.12     44.77 o 
  -5   6  16      392.42      507.25     75.69 o 
  -4   6  16      511.53      596.82     57.63 o 
  -3   6  16      541.36      625.65     54.71 o 
  -2   6  16      292.00      330.41     41.47 o 
  -1   6  16      100.37      122.59     40.30 o 
   0   6  16      335.89      304.45     55.54 o 
   1   6  16      369.43      397.24     44.36 o 
   2   6  16      338.47      365.11     35.63 o 
   3   6  16      298.24      297.19     42.84 o 
   4   6  16      162.30      158.83     53.85 o 
   5   6  16       44.16       96.52     69.09 o 
   6   6  16       28.03      -54.52     66.72 o 
  -7   7  16       32.25      -24.84     47.75 o 
  -6   7  16        3.40       34.21     84.33 o 
  -5   7  16        9.54      -11.54     35.49 o 
  -4   7  16       13.06       25.11     41.69 o 
  -3   7  16       87.35       93.79     46.60 o 
  -2   7  16       76.47      146.07     48.97 o 
  -1   7  16      162.99      196.08     55.20 o 
   0   7  16       20.32       21.34     33.19 o 
   1   7  16       21.80       -2.03     30.48 o 
   2   7  16       27.15       10.98     33.70 o 
   3   7  16       89.68       93.39     29.36 o 
   4   7  16       39.42       80.60     49.44 o 
   5   7  16       11.92       16.59     46.40 o 
  -6   8  16       11.22       20.85     38.14 o 
  -5   8  16       64.74       40.87     51.96 o 
  -4   8  16       39.68       28.37     45.89 o 
  -3   8  16      132.13      182.56     47.16 o 
  -2   8  16      279.32      305.78     42.52 o 
  -1   8  16      378.55      419.93     62.99 o 
   0   8  16      175.07      163.91     39.96 o 
   1   8  16       57.91       54.52     46.06 o 
   2   8  16       86.16       66.17     30.09 o 
   3   8  16      213.82      220.88     32.46 o 
   4   8  16      144.91      167.97     67.73 o 
  -5   9  16       63.94       58.44     38.53 o 
  -4   9  16       98.49      139.05     41.67 o 
  -3   9  16       61.77       62.53     37.38 o 
  -2   9  16        8.37        8.85     35.63 o 
  -1   9  16       64.35      112.43     53.51 o 
   0   9  16      110.61       94.48     53.51 o 
   1   9  16        4.21       15.58     35.90 o 
   2   9  16       69.68       77.24     38.38 o 
   3   9  16       86.21      105.37     38.69 o 
  -3  10  16       38.51       51.61     49.27 o 
  -2  10  16      160.84      214.87     50.71 o 
  -1  10  16      208.70      248.91     52.49 o 
   0  10  16      172.76      196.76     47.07 o 
  -9   1  17       39.88       44.24     28.37 o 
  -8   1  17        7.60        7.86     23.92 o 
  -7   1  17        8.25       19.42     24.55 o 
  -6   1  17      104.98       82.18     27.56 o 
  -5   1  17      383.79      342.43     39.34 o 
  -4   1  17      969.50      931.52     50.87 o 
  -3   1  17      573.59      579.98     70.27 o 
  -2   1  17      224.22      238.75     33.26 o 
  -1   1  17      459.74      485.88     39.99 o 
   0   1  17      180.59      173.58     33.22 o 
   1   1  17      169.32      146.54     30.82 o 
   2   1  17      110.46       88.35     20.69 o 
   3   1  17      771.59      808.66     74.00 o 
   4   1  17      281.09      277.30     39.03 o 
   5   1  17      124.23      122.86     34.20 o 
   6   1  17       76.27       70.53     33.51 o 
   7   1  17       75.90       51.72     33.70 o 
  -9   2  17       16.07       36.97     33.45 o 
  -8   2  17        2.55       -8.58     37.03 o 
  -7   2  17       20.73       22.24     26.70 o 
  -6   2  17       61.51       85.32     31.32 o 
  -5   2  17      122.43      132.04     29.17 o 
  -4   2  17      425.80      419.77     39.87 o 
  -3   2  17      335.32      298.78     40.13 o 
  -2   2  17       43.09       32.59     43.52 o 
  -1   2  17      211.06      228.87     34.08 o 
   0   2  17      296.50      274.65     38.27 o 
   1   2  17       29.78       58.25     31.16 o 
   2   2  17      251.23      216.87     37.25 o 
   3   2  17      160.16      124.67     33.02 o 
   4   2  17      142.88      109.36     33.88 o 
   5   2  17       57.81       70.78     38.81 o 
   6   2  17       68.32       85.57     39.21 o 
   7   2  17       13.23      -15.96     36.97 o 
  -9   3  17      175.62      146.43     41.91 o 
  -8   3  17      256.09      245.92     48.47 o 
  -7   3  17      137.38      100.94     32.56 o 
  -6   3  17      246.37      265.41     39.28 o 
  -5   3  17      173.42      148.30     42.03 o 
  -4   3  17      245.39      329.68     43.25 o 
  -3   3  17      572.68      630.64     60.62 o 
  -2   3  17     1649.85     1688.66     70.27 o 
  -1   3  17     1705.11     1764.04    236.21 o 
   0   3  17      503.74      635.32     55.54 o 
   1   3  17        2.66       32.17     39.62 o 
   2   3  17      134.03      105.44     28.24 o 
   3   3  17      436.51      395.73     50.80 o 
   4   3  17      154.00      121.35     36.71 o 
   5   3  17      215.01      220.03     36.45 o 
   6   3  17      196.73      152.81     37.06 o 
  -9   4  17        2.30       25.21     68.92 o 
  -8   4  17       10.86        7.49     42.08 o 
  -7   4  17       15.59       10.88     35.44 o 
  -6   4  17       18.54       27.83     40.00 o 
  -5   4  17       45.30       30.03     29.13 o 
  -4   4  17       56.32       62.19     32.09 o 
  -3   4  17      274.19      292.67     41.60 o 
  -2   4  17      222.73      260.85     42.33 o 
  -1   4  17       38.88       87.03     52.83 o 
   0   4  17       10.23       32.85     43.69 o 
   1   4  17       92.78       90.79     24.02 o 
   2   4  17        2.99       -3.77     24.78 o 
   3   4  17       12.18        2.23     30.50 o 
   4   4  17        4.09       17.95     46.40 o 
   5   4  17        0.85       39.28     66.04 o 
   6   4  17        1.11      -31.16     68.07 o 
  -8   5  17      183.47      152.07     47.68 o 
  -7   5  17      202.35      164.33     54.82 o 
  -6   5  17      115.84      150.56     70.78 o 
  -5   5  17       59.70        8.23     44.70 o 
  -4   5  17      299.93      417.17     63.84 o 
  -3   5  17      836.93      841.01     57.45 o 
  -2   5  17      718.34      835.79     62.06 o 
  -1   5  17      511.61      467.34     64.01 o 
   0   5  17      666.71      674.94     64.34 o 
   1   5  17      243.94      176.10     37.93 o 
   2   5  17      308.03      293.28     46.73 o 
   3   5  17      301.92      438.22     78.57 o 
   4   5  17      109.53       84.33     66.72 o 
   5   5  17       58.93       83.99     69.42 o 
   6   5  17       75.20       70.44     70.78 o 
  -7   6  17       40.25       54.15     39.11 o 
  -6   6  17      358.99      385.88     63.67 o 
  -5   6  17      179.35      217.19     43.18 o 
  -4   6  17       83.80      108.15     49.35 o 
  -3   6  17       52.61       22.92     35.36 o 
  -2   6  17       58.40       27.35     39.39 o 
  -1   6  17      247.75      256.70     57.91 o 
   0   6  17      301.01      339.33     47.75 o 
   1   6  17      239.62      244.17     48.77 o 
   2   6  17       90.18       98.57     35.37 o 
   3   6  17       26.76       14.41     32.82 o 
   4   6  17       93.55       58.93     50.46 o 
   5   6  17       57.45       73.83     50.46 o 
  -7   7  17       10.16      -40.67     46.84 o 
  -6   7  17      108.94       82.78     41.13 o 
  -5   7  17       94.88       93.04     51.61 o 
  -4   7  17       22.33       40.40     39.09 o 
  -3   7  17       69.03       84.57     37.09 o 
  -2   7  17       34.72       43.07     37.71 o 
  -1   7  17       82.49       68.75     39.96 o 
   0   7  17      351.89      334.25     56.56 o 
   1   7  17      406.86      405.71     56.22 o 
   2   7  17       97.86       70.72     27.58 o 
   3   7  17      115.56      132.60     41.99 o 
   4   7  17       37.04       -2.37     63.33 o 
  -6   8  17       46.76       30.42     51.58 o 
  -5   8  17        7.78       55.26     81.62 o 
  -4   8  17       44.29       47.29     52.24 o 
  -3   8  17       18.62       21.88     37.68 o 
  -2   8  17       12.92       15.54     45.40 o 
  -1   8  17       11.27        3.73     36.91 o 
   0   8  17       22.98       12.87     48.09 o 
   1   8  17        8.73        4.06     34.54 o 
   2   8  17       31.42       -5.31     35.70 o 
   3   8  17       26.07       38.49     36.78 o 
  -4   9  17        0.12        5.17     49.23 o 
  -3   9  17       32.78       73.35     40.66 o 
  -2   9  17       59.86       46.91     44.26 o 
  -1   9  17      120.77      126.66     42.67 o 
   0   9  17      153.48      131.06     44.70 o 
   1   9  17       79.90      131.40     54.18 o 
   2   9  17       56.38       58.25     51.81 o 
  -9   0  18       35.22       36.41     42.26 o 
  -8   0  18      186.51      182.94     43.56 o 
  -7   0  18      160.95      217.14     41.26 o 
  -6   0  18       84.22       36.67     29.65 o 
  -5   0  18       33.29        3.57     44.87 o 
  -4   0  18      375.52      352.56     40.99 o 
  -3   0  18      932.92      762.99     78.57 o 
  -2   0  18      199.31      187.95     54.86 o 
  -1   0  18      604.62      593.66     55.54 o 
   0   0  18      809.64      913.35     70.44 o 
   1   0  18       19.69       58.59     37.93 o 
   2   0  18        6.43      -32.17     47.07 o 
   3   0  18       18.32       21.67     36.24 o 
   4   0  18       81.92       92.45     41.99 o 
   5   0  18       32.41       61.64     55.88 o 
   6   0  18       57.68       72.81     43.69 o 
  -9   1  18       25.30       37.77     31.91 o 
  -8   1  18       26.56       56.31     31.54 o 
  -7   1  18       89.27      104.09     29.91 o 
  -6   1  18       82.01       73.14     35.64 o 
  -5   1  18       40.46        2.18     27.85 o 
  -4   1  18       57.09       59.54     32.58 o 
  -3   1  18      380.40      398.08     66.38 o 
  -2   1  18       78.20       90.76     29.52 o 
  -1   1  18      300.55      283.53     28.80 o 
   0   1  18      246.89      244.41     37.32 o 
   1   1  18       76.84       94.58     27.42 o 
   2   1  18        9.36      -30.23     31.68 o 
   3   1  18      273.34      225.36     32.50 o 
   4   1  18      125.20       97.77     34.21 o 
   5   1  18       30.89       31.86     39.91 o 
   6   1  18        9.47       12.73     39.93 o 
  -9   2  18       90.09       89.31     43.07 o 
  -8   2  18       33.74       31.75     33.58 o 
  -7   2  18       37.97       10.84     37.65 o 
  -6   2  18       74.73       40.68     37.17 o 
  -5   2  18      153.90      131.52     33.33 o 
  -4   2  18      128.90      112.56     31.91 o 
  -3   2  18      270.58      295.24     43.87 o 
  -2   2  18      848.82      902.34     56.39 o 
  -1   2  18      825.27      943.90     65.70 o 
   0   2  18      421.77      396.23     50.80 o 
   1   2  18        5.23       24.49     30.58 o 
   2   2  18      214.44      275.93     50.97 o 
   3   2  18      196.40      156.93     35.07 o 
   4   2  18      109.64       91.04     34.57 o 
   5   2  18      112.19      130.56     55.20 o 
   6   2  18      114.42      141.96     34.80 o 
  -8   3  18        5.79       31.94     37.31 o 
  -7   3  18       17.09       16.41     35.23 o 
  -6   3  18        8.04       21.07     41.46 o 
  -5   3  18       47.31      123.76     37.49 o 
  -4   3  18      296.72      247.81     40.65 o 
  -3   3  18       57.70       82.88     29.69 o 
  -2   3  18       46.97       42.79     29.08 o 
  -1   3  18      403.66      509.33     48.87 o 
   0   3  18      329.81      312.92     46.40 o 
   1   3  18      137.83      137.21     30.17 o 
   2   3  18       49.29       52.00     27.77 o 
   3   3  18       66.11       89.60     35.25 o 
   4   3  18       29.98        6.82     30.88 o 
   5   3  18       33.43       48.01     37.40 o 
   6   3  18        4.06       -2.03     30.47 o 
  -8   4  18      178.90      166.98     48.39 o 
  -7   4  18      320.08      311.88     61.13 o 
  -6   4  18      520.64      531.18    125.13 o 
  -5   4  18      158.92      205.49     40.77 o 
  -4   4  18      220.43      395.39     88.39 o 
  -3   4  18      712.38      735.22     61.47 o 
  -2   4  18      759.87      986.03     60.21 o 
  -1   4  18     1185.68     1395.89     70.76 o 
   0   4  18      695.88      698.31     65.36 o 
   1   4  18      262.54      294.29     42.33 o 
   2   4  18      240.32      226.90     47.41 o 
   3   4  18      115.26       83.99     66.38 o 
   4   4  18      186.84      157.81     55.54 o 
   5   4  18      208.34      269.57     76.20 o 
   6   4  18      126.04      108.03     74.17 o 
  -8   5  18       15.44       -1.34     74.33 o 
  -7   5  18       61.05       54.57     40.39 o 
  -6   5  18      151.96      150.58     48.12 o 
  -5   5  18      268.64      326.31     50.29 o 
  -4   5  18       27.28      102.69     54.18 o 
  -3   5  18       20.77       61.69     38.25 o 
  -2   5  18       98.41      105.71     46.73 o 
  -1   5  18       27.96       48.43     53.51 o 
   0   5  18      275.08      270.59     55.54 o 
   1   5  18      395.64      407.74     57.23 o 
   2   5  18      237.17      281.80     37.27 o 
   3   5  18       61.23       43.01     46.40 o 
   4   5  18       21.85       -5.08     65.36 o 
   5   5  18        4.92       -9.14     67.73 o 
  -7   6  18       95.44       48.33     40.91 o 
  -6   6  18       98.93       84.02     39.71 o 
  -5   6  18      170.32      165.84     42.69 o 
  -4   6  18      100.51      115.65     42.35 o 
  -3   6  18       26.52        3.41     36.51 o 
  -2   6  18      197.10      241.67     59.94 o 
  -1   6  18      224.40      223.17     47.07 o 
   0   6  18      185.45      153.41     54.86 o 
   1   6  18      321.79      267.20     42.33 o 
   2   6  18      292.36      251.83     37.03 o 
   3   6  18      113.39      119.88     67.73 o 
   4   6  18       52.04       49.44     51.14 o 
  -6   7  18       19.26        5.53     49.05 o 
  -5   7  18       40.50       82.26     47.86 o 
  -4   7  18       85.58      126.28     52.82 o 
  -3   7  18       89.23      119.91     50.61 o 
  -2   7  18      102.07      138.11     51.36 o 
  -1   7  18        3.13        1.69     53.51 o 
   0   7  18       49.96       73.15     37.93 o 
   1   7  18       51.83       39.96     47.07 o 
   2   7  18       34.45       52.93     32.06 o 
   3   7  18       15.49       26.75     61.64 o 
  -5   8  18      133.45      132.48     68.07 o 
  -4   8  18       40.67       39.84     40.60 o 
  -3   8  18        2.47       35.39     45.00 o 
  -2   8  18       25.84       42.59     38.28 o 
  -1   8  18        2.30       26.42     54.18 o 
   0   8  18       57.70       79.58     51.81 o 
   1   8  18       53.02       81.28     49.11 o 
   2   8  18       85.55       87.52     39.18 o 
  -3   9  18        5.93       42.87     50.79 o 
  -2   9  18        9.87       22.85     50.47 o 
  -1   9  18        3.89      -24.04     86.19 o 
   0   9  18       26.75       37.93     53.85 o 
  -8   1  19       88.74      106.85     36.05 o 
  -7   1  19      245.98      170.09     37.21 o 
  -6   1  19      419.16      364.81     51.98 o 
  -5   1  19      171.23      148.60     45.55 o 
  -4   1  19       54.53       18.98     33.27 o 
  -3   1  19       63.07       67.23     31.35 o 
  -2   1  19      196.69      223.67     39.02 o 
  -1   1  19      205.44      267.70     34.12 o 
   0   1  19      225.96      163.30     35.97 o 
   1   1  19      261.36      318.53     34.42 o 
   2   1  19      255.10      210.12     35.67 o 
   3   1  19       72.58       57.44     27.54 o 
   4   1  19       13.06        6.41     31.89 o 
   5   1  19        3.50       -8.58     33.11 o 
   6   1  19       22.81       -2.82     34.15 o 
  -8   2  19       33.09       18.58     30.07 o 
  -7   2  19      138.02      123.04     42.00 o 
  -6   2  19      112.73      104.69     39.63 o 
  -5   2  19       76.59       37.67     37.86 o 
  -4   2  19       11.06       -0.21     35.64 o 
  -3   2  19       58.89       53.23     33.77 o 
  -2   2  19       28.45       29.55     37.43 o 
  -1   2  19      135.71      104.54     37.06 o 
   0   2  19      300.12      305.47     51.48 o 
   1   2  19      202.28      235.84     36.36 o 
   2   2  19      212.39      195.99     33.87 o 
   3   2  19      137.65      108.56     34.46 o 
   4   2  19       35.31        0.40     32.26 o 
   5   2  19        6.85       11.02     33.27 o 
   6   2  19        2.16      -25.57     33.51 o 
  -8   3  19      102.41       28.64     45.97 o 
  -7   3  19      107.88       61.41     38.40 o 
  -6   3  19      326.93      207.36     39.02 o 
  -5   3  19      334.92      343.60     51.00 o 
  -4   3  19      228.13      178.86     71.63 o 
  -3   3  19      307.92      360.71     48.68 o 
  -2   3  19      696.30      713.80     53.27 o 
  -1   3  19     1225.38     1284.69     87.88 o 
   0   3  19      459.79      514.76     64.68 o 
   1   3  19      363.26      357.47     50.29 o 
   2   3  19      292.21      273.60     28.82 o 
   3   3  19      153.34      133.42     45.38 o 
   4   3  19      281.58      252.42     42.35 o 
   5   3  19      277.55      271.51     44.17 o 
  -8   4  19       32.85       -8.56     37.13 o 
  -7   4  19       12.74       33.09     43.27 o 
  -6   4  19       40.57       61.98     36.99 o 
  -5   4  19        1.36        0.54     41.91 o 
  -4   4  19       83.45       95.39     41.41 o 
  -3   4  19      147.26      158.54     42.22 o 
  -2   4  19       86.10       78.88     33.51 o 
  -1   4  19      227.95      254.05     43.81 o 
   0   4  19       83.55      166.96     51.48 o 
   1   4  19       42.45      100.92     37.25 o 
   2   4  19      102.00       61.10     31.41 o 
   3   4  19       54.08       37.25     47.07 o 
   4   4  19       20.56       37.25     49.78 o 
   5   4  19        1.71       15.24     68.75 o 
  -7   5  19       64.58       -1.10     45.32 o 
  -6   5  19      195.81      131.19     54.47 o 
  -5   5  19      172.42      226.13     50.63 o 
  -4   5  19      220.48      248.69     52.55 o 
  -3   5  19      225.21      316.30     55.47 o 
  -2   5  19       87.99      132.77     47.59 o 
  -1   5  19      172.43      177.31     44.42 o 
   0   5  19      355.78      389.79     51.81 o 
   1   5  19      377.68      424.34     59.94 o 
   2   5  19      234.79      199.09     38.02 o 
   3   5  19      198.30      201.16     57.23 o 
   4   5  19      240.01      240.78     76.87 o 
  -6   6  19       18.90        7.04     42.82 o 
  -5   6  19       92.76       93.54     56.22 o 
  -4   6  19       64.14       82.74     42.01 o 
  -3   6  19       33.47       32.84     37.67 o 
  -2   6  19       99.34      110.88     41.69 o 
  -1   6  19      171.32      255.83     66.72 o 
   0   6  19       38.19       92.11     53.85 o 
   1   6  19       32.43       47.41     46.73 o 
   2   6  19       31.88       47.47     36.14 o 
   3   6  19       72.99       73.49     66.04 o 
  -5   7  19      322.97      306.80     49.89 o 
  -4   7  19      251.53      317.47     55.87 o 
  -3   7  19       88.36       79.08     41.75 o 
  -2   7  19        5.73       11.34     50.46 o 
  -1   7  19       21.79       -1.21     46.77 o 
   0   7  19       22.90       51.48     50.80 o 
   1   7  19       27.99       48.77     48.77 o 
   2   7  19      120.78      117.07     38.21 o 
   3   7  19      108.00      166.96     68.75 o 
  -4   8  19       31.58       67.01     56.77 o 
  -3   8  19       51.33       55.93     47.49 o 
  -2   8  19       70.56      143.33     48.17 o 
  -1   8  19        1.47        2.45     36.40 o 
   0   8  19       11.97       26.75     51.81 o 
   1   8  19       32.83       31.83     36.24 o 
  -8   0  20       98.58      137.16     64.34 o 
  -7   0  20      234.53      356.60     72.81 o 
  -6   0  20      540.44      326.46     69.76 o 
  -5   0  20      735.97      606.87     80.60 o 
  -4   0  20      159.88       95.16     45.04 o 
  -3   0  20       44.27       23.71     53.85 o 
  -2   0  20       97.92       20.32     52.49 o 
  -1   0  20       36.11       21.67     51.14 o 
   0   0  20        3.88      -18.29     40.98 o 
   1   0  20      161.27      193.71     50.46 o 
   2   0  20      507.04      481.91     67.05 o 
   3   0  20       72.57       64.68     53.85 o 
   4   0  20       27.76      -21.34     37.25 o 
   5   0  20       60.54      121.24     60.96 o 
  -8   1  20       51.15       96.82     55.72 o 
  -7   1  20       54.34       66.17     35.15 o 
  -6   1  20       19.76       -5.58     37.08 o 
  -5   1  20      104.30       78.83     34.91 o 
  -4   1  20      119.23      115.82     49.11 o 
  -3   1  20       93.61       62.06     36.76 o 
  -2   1  20       54.08        9.56     30.28 o 
  -1   1  20        4.99       16.02     32.02 o 
   0   1  20       61.94       58.61     30.09 o 
   1   1  20      124.95      124.29     41.99 o 
   2   1  20      132.64      185.39     39.96 o 
   3   1  20       17.74       21.11     36.15 o 
   4   1  20       10.85       17.25     28.53 o 
   5   1  20       19.04       31.26     34.42 o 
  -8   2  20       46.67       42.23     41.96 o 
  -7   2  20       84.04       65.94     36.02 o 
  -6   2  20      245.46      157.42     68.92 o 
  -5   2  20      250.29      278.28    100.92 o 
  -4   2  20      291.94      257.19     39.58 o 
  -3   2  20      218.92      315.94     67.05 o 
  -2   2  20      190.12      173.56     43.34 o 
  -1   2  20      124.29      113.45     51.14 o 
   0   2  20      259.95      308.46     50.12 o 
   1   2  20      253.63      357.62     57.57 o 
   2   2  20      337.95      282.43     38.41 o 
   3   2  20      255.88      248.97     43.69 o 
   4   2  20       83.65       72.31     35.64 o 
   5   2  20       96.45      103.73     42.84 o 
  -7   3  20       16.73      -11.50     43.34 o 
  -6   3  20       40.52       60.17     39.01 o 
  -5   3  20       65.81       61.24     38.00 o 
  -4   3  20       10.08       21.43     43.44 o 
  -3   3  20      161.33      129.46     38.21 o 
  -2   3  20      101.49      122.83     41.27 o 
  -1   3  20       24.09       19.21     38.51 o 
   0   3  20       38.94       35.90     38.61 o 
   1   3  20       59.00       57.10     30.46 o 
   2   3  20       58.92       18.28     26.11 o 
   3   3  20        7.21        2.26     30.26 o 
   4   3  20        0.60        5.54     28.75 o 
   5   3  20       20.70       11.49     38.47 o 
  -7   4  20       14.30       25.21     44.36 o 
  -6   4  20      114.75      120.55     43.81 o 
  -5   4  20      186.00      201.95     40.26 o 
  -4   4  20      452.94      539.11    167.47 o 
  -3   4  20      508.74      564.46     52.31 o 
  -2   4  20      260.41      408.06     61.97 o 
  -1   4  20      327.43      302.27     44.04 o 
   0   4  20      188.88      229.27     56.89 o 
   1   4  20      119.50       83.65     37.93 o 
   2   4  20       85.42       11.18     57.91 o 
   3   4  20      210.12      214.71     57.57 o 
   4   4  20      331.98      367.44     82.29 o 
  -6   5  20       28.72        5.72     51.97 o 
  -5   5  20        8.08        0.03     55.20 o 
  -4   5  20       24.98       40.91     52.95 o 
  -3   5  20       26.99       54.87     43.34 o 
  -2   5  20       31.84       34.53     36.20 o 
  -1   5  20      152.27      187.26     50.53 o 
   0   5  20      341.43      342.38     51.81 o 
   1   5  20      181.38      220.80     54.86 o 
   2   5  20       38.42       42.32     31.97 o 
   3   5  20       40.52      114.80     69.42 o 
  -6   6  20       66.51       84.06     46.26 o 
  -5   6  20       80.89       68.02     41.10 o 
  -4   6  20      200.47      228.26     45.68 o 
  -3   6  20      211.39      224.83     46.22 o 
  -2   6  20       89.47      170.09     43.65 o 
  -1   6  20      142.68       72.55     40.15 o 
   0   6  20       78.57      121.92     57.23 o 
   1   6  20       59.48       91.10     50.12 o 
   2   6  20       48.25       32.22     26.93 o 
  -4   7  20       19.58       75.38     50.07 o 
  -3   7  20        0.11       50.77     39.58 o 
  -2   7  20       46.32        3.00     50.32 o 
  -1   7  20       85.70       99.43     43.01 o 
   0   7  20       35.90       45.38     51.81 o 
   1   7  20       44.15       83.65     38.61 o 
  -7   1  21      139.80      146.35     37.62 o 
  -6   1  21      291.39      253.86     53.12 o 
  -5   1  21      285.06      237.39     47.42 o 
  -4   1  21      372.07      303.85     42.37 o 
  -3   1  21      214.98      216.64     47.45 o 
  -2   1  21      344.13      278.05     41.18 o 
  -1   1  21      366.67      285.35     41.63 o 
   0   1  21      134.53      171.85     39.49 o 
   1   1  21       68.90       92.11     43.69 o 
   2   1  21      310.79      250.73     37.32 o 
   3   1  21      228.13      215.95     42.50 o 
   4   1  21       73.46       68.26     31.37 o 
  -7   2  21       57.67        4.67     35.52 o 
  -6   2  21        8.93       -9.54     30.13 o 
  -5   2  21       11.05       16.80     35.38 o 
  -4   2  21        8.76        6.02     40.50 o 
  -3   2  21       27.94       55.20     47.41 o 
  -2   2  21       64.26      100.24     61.64 o 
  -1   2  21      148.73      127.55     37.19 o 
   0   2  21      108.91      108.76     38.57 o 
   1   2  21      112.45      149.35     53.17 o 
   2   2  21       76.10       61.38     30.19 o 
   3   2  21       28.10       32.77     32.54 o 
   4   2  21        4.29       15.89     39.46 o 
  -7   3  21       28.71        4.45     32.18 o 
  -6   3  21       31.62       16.23     46.23 o 
  -5   3  21      152.24      157.48     41.77 o 
  -4   3  21      402.77      496.67     56.89 o 
  -3   3  21      463.21      581.25     88.39 o 
  -2   3  21      379.28      404.42     46.38 o 
  -1   3  21      342.78      332.89     44.17 o 
   0   3  21       86.59      120.90     56.89 o 
   1   3  21       72.40       52.03     30.03 o 
   2   3  21       83.09       27.38     37.42 o 
   3   3  21      181.33      154.63     40.07 o 
   4   3  21      216.46      197.04     38.10 o 
  -6   4  21       25.62      -23.09     45.13 o 
  -5   4  21        7.45       24.83     54.52 o 
  -4   4  21       44.58      108.13     49.95 o 
  -3   4  21      112.38      106.31     50.00 o 
  -2   4  21       16.73       31.06     44.79 o 
  -1   4  21       16.82      -25.21     35.27 o 
   0   4  21       53.78       49.44     37.59 o 
   1   4  21       53.78       71.46     50.12 o 
   2   4  21       20.88       26.08     61.30 o 
   3   4  21        2.01       36.24     66.04 o 
  -6   5  21       59.97       21.20     40.63 o 
  -5   5  21       65.71       88.32     42.32 o 
  -4   5  21       74.64       80.49     42.55 o 
  -3   5  21      153.17      213.19     50.64 o 
  -2   5  21      252.75      298.26     74.17 o 
  -1   5  21      290.90      349.07     48.97 o 
   0   5  21      224.70      244.51     59.94 o 
   1   5  21      113.73      141.56     54.18 o 
   2   5  21       70.55       32.51     46.40 o 
  -4   6  21       37.97       71.96     54.24 o 
  -3   6  21       71.34       66.93     45.79 o 
  -2   6  21       58.97       67.04     50.64 o 
  -1   6  21       19.18       85.87     38.03 o 
   0   6  21       61.99       96.52     57.91 o 
   1   6  21       46.50       53.85     48.77 o 
  -2   7  21      112.81      192.21     56.22 o 
  -1   7  21      147.15      183.77     45.31 o 
  -7   0  22      247.48      198.45     54.18 o 
  -6   0  22      349.88      213.35     53.17 o 
  -5   0  22      273.66      233.33     54.18 o 
  -4   0  22      135.54      117.17     50.80 o 
  -3   0  22      277.05      185.92     54.86 o 
  -2   0  22      619.21      582.15     70.10 o 
  -1   0  22      538.90      526.27     72.81 o 
   0   0  22      302.92      338.32     66.04 o 
   2   0  22       80.55       80.60     40.98 o 
   3   0  22       14.00       74.50     53.51 o 
  -6   1  22       25.30       12.45     31.97 o 
  -5   1  22        3.33        0.25     30.98 o 
  -4   1  22       12.79       -1.28     34.54 o 
  -3   1  22       44.66       68.15     38.65 o 
  -2   1  22       66.72       29.72     53.68 o 
  -1   1  22        6.47       -9.23     40.35 o 
   0   1  22        2.28       -8.45     28.66 o 
   2   1  22       10.04       41.74     34.37 o 
   3   1  22       33.43       32.15     31.75 o 
  -6   2  22       65.82       54.52     50.12 o 
  -5   2  22       33.36       55.20     65.70 o 
  -4   2  22       86.40      113.79     70.44 o 
  -3   2  22       43.59       65.36     49.44 o 
  -2   2  22      310.14      314.78     55.61 o 
  -1   2  22      311.21      388.34     44.79 o 
   0   2  22      180.02      199.18     42.04 o 
   1   2  22       65.83      101.94     44.36 o 
   2   2  22       93.88      147.38     39.05 o 
   3   2  22      104.48       71.97     32.87 o 
  -6   3  22       61.73       74.61     41.65 o 
  -5   3  22       78.19       67.17     46.58 o 
  -4   3  22       60.97       30.07     36.63 o 
  -3   3  22        6.69       59.60     58.93 o 
  -2   3  22        5.01       16.26     56.89 o 
  -1   3  22       83.05      105.32     60.28 o 
   0   3  22      106.27      140.54     46.40 o 
   1   3  22       19.08       -8.66     23.40 o 
   2   3  22        5.99       19.30     42.33 o 
   3   3  22       13.85      -16.59     41.99 o 
  -5   4  22       32.97       48.52     36.35 o 
  -4   4  22       50.42       55.53     36.78 o 
  -3   4  22       66.31      125.40     45.61 o 
  -2   4  22      134.15      174.95     44.25 o 
  -1   4  22      116.68      111.86     39.68 o 
   0   4  22       44.83       27.09     52.15 o 
   1   4  22      128.24      123.95     54.86 o 
   2   4  22      184.09      141.56     51.81 o 
  -4   5  22        6.44        7.44     47.46 o 
  -3   5  22       36.77       94.32     40.89 o 
  -2   5  22      123.36      150.09     45.17 o 
  -1   5  22      118.74      155.61     43.42 o 
   0   5  22       19.55       26.75     55.54 o 
   1   5  22       16.33        6.10     51.14 o 
  -3   6  22       27.01       68.73     57.30 o 
  -2   6  22       21.97       73.62     46.68 o 
  -1   6  22       80.70       86.47     41.33 o 
  -6   1  23      339.32      259.13     46.69 o 
  -5   1  23      253.35      188.61     54.18 o 
  -4   1  23       84.90       14.27     45.14 o 
  -3   1  23       45.72        4.60     53.17 o 
  -2   1  23      158.02      155.18     43.73 o 
  -1   1  23      253.87      313.37     47.22 o 
   0   1  23      348.01      364.69     43.01 o 
   2   1  23      119.38      117.29     39.65 o 
  -5   2  23       82.21       59.94     71.12 o 
  -4   2  23      236.63      258.15     61.30 o 
  -3   2  23      177.03      211.57     43.22 o 
  -2   2  23       84.52      131.50     48.86 o 
  -1   2  23       16.68       34.75     35.08 o 
   0   2  23       13.08       63.67     54.18 o 
   1   2  23        9.70       31.16     43.01 o 
   2   2  23        3.60       17.52     30.75 o 
  -5   3  23       91.43      120.22     67.73 o 
  -4   3  23       69.31       95.84     64.68 o 
  -3   3  23       50.14       70.78     63.67 o 
  -2   3  23       63.66       81.28     63.67 o 
  -1   3  23       16.23       48.77     62.65 o 
   0   3  23        2.13       29.46     55.88 o 
  -4   4  23        7.61       12.81     43.72 o 
  -3   4  23       18.59       29.85     44.16 o 
  -2   4  23       26.48       13.88     65.02 o 
  -1   4  23       38.27       44.70     61.30 o 
   0   4  23       17.16       -5.76     41.32 o 
  -2   5  23       30.79       70.20     42.16 o 
  -1   5  23       14.27       23.57     48.44 o 
  -4   0  24      299.61      335.61     81.95 o 
  -3   0  24      121.36      139.86     56.22 o 
  -2   0  24      118.60       43.69     46.40 o 
  -1   0  24      114.99      144.27     65.70 o 
  -4   1  24       60.45       48.31     39.87 o 
  -3   1  24       90.28       59.91     43.08 o 
  -2   1  24       54.78       63.30     37.48 o 
  -1   1  24        5.82       70.17     39.46 o 
   0   1  24        6.71       48.77     52.49 o 
   1   1  24        4.27       43.35     45.38 o 
  -4   2  24       94.88       84.71     56.36 o 
  -3   2  24      148.75      129.05     46.28 o 
  -2   2  24      239.99      179.12     50.67 o 
  -1   2  24       51.75       54.79     37.11 o 
   0   2  24       12.75       24.38     58.59 o 
  -3   3  24       29.92       34.54     50.46 o 
  -2   3  24       80.21       89.41     67.05 o 
  -1   3  24       66.85       87.22     43.88 o 
                                                 
